# Supplementary material for: Characterization of the β-tubulin gene family in Ascaris lumbricoides and Ascaris suum and its implication for the molecular detection of benzimidazole resistance
Source: PLoS Negl Trop Dis. 2021 Sep 27;15(9):e0009777. doi: 10.1371/journal.pntd.0009777 (PMC8496844; doi:10.1371/journal.pntd.0009777)
Supplement: S1 Info — WormBase ParaSite or NCBI Gene ID and Transcript ID of all β-tubulin proteins included in the phylogenetic analyses and trees. Caenorhabditis elegans and Haemonchus contortus β-tubulin protein sequences were obtained from published genomes [50,73]. The corresponding names were adopted from published literature [27,30]. For Trichuris trichiura, Necator americanus and Ancylostoma ceylanicum keyword search for ‘tubulin beta’ and BLASTP search with the Ascaris β-tubulin genes against the published genomes [74–76] resulted in two sequences for T. trichiura and four sequences for both hookworms. The genome assembly and annotation of A. ceylanicum were used as close representative of A. duodenale, since this genome assembly has low quality metrics. For Parascaris equorum and Ascaridia galli, the sequences published by Tyden et al. (2013) were used [26]. Three β-tubulins from Drosophila melanogaster are included in the list to be used as outgroups. (XLSX) [file pntd.0009777.s001.xlsx]

## Sheet: Sheet1
Species	BioProject accession number	Database	β-tubulin nomenclature used in this study	Gene accession number	Transcript accession number	Protein size (amino acids)
Ascaris lumbricoides	PRJEB4950	WormBase ParaSite (https://parasite.wormbase.org/index.html)	Alu-bt-A	ALUE_0000927201	ALUE_0000927201-mRNA-1	462 aa
Ascaris lumbricoides	PRJEB4950	WormBase ParaSite (https://parasite.wormbase.org/index.html)	Alu-bt-B	ALUE_0000986501	ALUE_0000986501-mRNA-1	450 aa
Ascaris lumbricoides	PRJEB4950	WormBase ParaSite (https://parasite.wormbase.org/index.html)	Alu-bt-B'	ALUE_0001827701	ALUE_0001827701-mRNA-1	454 aa
Ascaris lumbricoides	PRJEB4950	WormBase ParaSite (https://parasite.wormbase.org/index.html)	Alu-bt-C	ALUE_0000494801	ALUE_0000494801-mRNA-1	456 aa
Ascaris lumbricoides	PRJEB4950	WormBase ParaSite (https://parasite.wormbase.org/index.html)	Alu-bt-D	ALUE_0001031701	ALUE_0001031701-mRNA-1	451 aa
Ascaris lumbricoides	PRJEB4950	WormBase ParaSite (https://parasite.wormbase.org/index.html)	Alu-bt-E	ALUE_0000949301	ALUE_0000949301-mRNA-1	442 aa
Ascaris lumbricoides	PRJEB4950	WormBase ParaSite (https://parasite.wormbase.org/index.html)	Alu-bt-F	ALUE_0000949201	ALUE_0000949201-mRNA-1	442 aa
Ascaris lumbricoides	PRJEB4950	WormBase ParaSite (https://parasite.wormbase.org/index.html)	Alu-bt-G	ALUE_0001294101	ALUE_0001294101-mRNA-1	475 aa
Ascaris suum	PRJNA80881	WormBase ParaSite (https://parasite.wormbase.org/index.html)	Asu-bt-A	GS_23993	GS_23993	450 aa
Ascaris suum	PRJNA80881	WormBase ParaSite (https://parasite.wormbase.org/index.html)	Asu-bt-B	GS_01240	GS_01240	536 aa
Ascaris suum	PRJNA80881	WormBase ParaSite (https://parasite.wormbase.org/index.html)	Asu-bt-C	GS_11145	GS_11145	646 aa
Ascaris suum	PRJNA80881	WormBase ParaSite (https://parasite.wormbase.org/index.html)	Asu-bt-D	GS_13691	GS_13691	451 aa
Ascaris suum	PRJNA80881	WormBase ParaSite (https://parasite.wormbase.org/index.html)	Asu-bt-E	GS_05353	GS_05353	452 aa
Ascaris suum	PRJNA80881	WormBase ParaSite (https://parasite.wormbase.org/index.html)	Asu-bt-F	GS_11773	GS_11773	442aa
Ascaris suum	PRJNA80881	WormBase ParaSite (https://parasite.wormbase.org/index.html)	Asu-bt-G	GS_10401 + GS_22804	GS_10401 + GS_22804	435 aa
Ascaridia galli	NA	NCBI (https://www.ncbi.nlm.nih.gov)	Aga - KC713796	KC713796	AGM37948	450 aa
Parascaris equorum	NA	NCBI (https://www.ncbi.nlm.nih.gov)	Peq - KC713798	KC713798	AGM37950	450 aa
Parascaris equorum	NA	NCBI (https://www.ncbi.nlm.nih.gov)	Peq - KC713797	KC713797	AGM37949	450 aa
Caenorhabditis elegans	PRJNA13758	WormBase ParaSite (https://parasite.wormbase.org/index.html)	Cel-ben-1	ben-1 WBGene00000248	C54C6.2.1	444 aa
Caenorhabditis elegans	PRJNA13758	WormBase ParaSite (https://parasite.wormbase.org/index.html)	Cel-tbb-1	tbb-1 WBGene00006536	K01G5.7.1	449 aa
Caenorhabditis elegans	PRJNA13758	WormBase ParaSite (https://parasite.wormbase.org/index.html)	Cel-tbb-2	tbb-2 WBGene00006537	C36E8.5.1	450 aa
Caenorhabditis elegans	PRJNA13758	WormBase ParaSite (https://parasite.wormbase.org/index.html)	Cel-tbb-4	tbb-4 WBGene00006538	B0272.1.1	444 aa
Caenorhabditis elegans	PRJNA13758	WormBase ParaSite (https://parasite.wormbase.org/index.html)	Cel-tbb-6	tbb-6 WBGene00006539	T04H1.9.1	426 aa
Caenorhabditis elegans	PRJNA13758	WormBase ParaSite (https://parasite.wormbase.org/index.html)	Cel-mec-7	mec-7 WBGene00003171	ZK154.3.1	441 aa
Haemonchus contortus	PRJEB506	WormBase ParaSite (https://parasite.wormbase.org/index.html)	Hco-tbb-iso-1	HCON_00005260	HCON_00005260-00001	448 aa
Haemonchus contortus	PRJEB506	WormBase ParaSite (https://parasite.wormbase.org/index.html)	Hco-tbb-iso-2	HCON_00043670	HCON_00043670-00001	448 aa
Haemonchus contortus	PRJEB506	WormBase ParaSite (https://parasite.wormbase.org/index.html)	Hco-tbb-iso-3	HCON_00167340	HCON_00167340-00001	441 aa
Haemonchus contortus	PRJEB506	WormBase ParaSite (https://parasite.wormbase.org/index.html)	Hco-tbb-iso-4	HCON_00164580	HCON_00164580-00001	445 aa
Ancylostoma ceylanicum	PRJNA231479 - HY135	WormBase ParaSite (https://parasite.wormbase.org/index.html)	Ace - Acey_s0035.g3042	Acey_s0035.g3042	Acey_s0035.g3042.t2	205 aa
Ancylostoma ceylanicum	PRJNA231479 - HY135	WormBase ParaSite (https://parasite.wormbase.org/index.html)	Ace - Acey_s0209.g2091	Acey_s0209.g2091	Acey_s0209.g2091.t2	441 aa
Ancylostoma ceylanicum	PRJNA231479 - HY135	WormBase ParaSite (https://parasite.wormbase.org/index.html)	Ace - Acey_s0032.g2448	Acey_s0032.g2448	Acey_s0032.g2448.t1	445 aa
Ancylostoma ceylanicum	PRJNA231479 - HY135	WormBase ParaSite (https://parasite.wormbase.org/index.html)	Ace - Acey_s0432.g1351	Acey_s0432.g1351	Acey_s0432.g1351.t3	480 aa
Necator americanus	PRJNA72135	WormBase ParaSite (https://parasite.wormbase.org/index.html)	Nam - NECAME_02778	NECAME_02778	NECAME_02778	470 aa
Necator americanus	PRJNA72135	WormBase ParaSite (https://parasite.wormbase.org/index.html)	Nam - NECAME_11014	NECAME_11014	NECAME_11014	449 aa
Necator americanus	PRJNA72135	WormBase ParaSite (https://parasite.wormbase.org/index.html)	Nam - NECAME_01536	NECAME_01536	NECAME_01536	433 aa
Necator americanus	PRJNA72135	WormBase ParaSite (https://parasite.wormbase.org/index.html)	Nam - NECAME_01549	NECAME_01549	NECAME_01549	461 aa
Trichuris trichiura	PRJEB535 - Republic of Ecuador	WormBase ParaSite (https://parasite.wormbase.org/index.html)	Ttr-TTRE_0000877201	TTRE_0000877201	TTRE_0000877201-mRNA-1	461 aa
Trichuris trichiura	PRJEB535 - Republic of Ecuador	WormBase ParaSite (https://parasite.wormbase.org/index.html)	Ttr-TTRE_0000019101	TTRE_0000019101	TTRE_0000019101-mRNA-1	439 aa
Drosophila Melanogaster	PRJNA164	NCBI (https://www.ncbi.nlm.nih.gov)	Dme -betaTub56D-PB	37238	NM_079071.3	447 aa
Drosophila Melanogaster	PRJNA164	NCBI (https://www.ncbi.nlm.nih.gov)	Dme -betaTub60D-PA	37888	NM_079118.3	454 aa
Drosophila Melanogaster	PRJNA164	NCBI (https://www.ncbi.nlm.nih.gov)	Dme -betaTub85D-PA	41124	NM_079566.4	446 aa
