# Supplementary material for: Characterization of the β-tubulin gene family in Ascaris lumbricoides and Ascaris suum and its implication for the molecular detection of benzimidazole resistance
Source: PLoS Negl Trop Dis. 2021 Sep 27;15(9):e0009777. doi: 10.1371/journal.pntd.0009777 (PMC8496844; doi:10.1371/journal.pntd.0009777)
Supplement: S3 Info — Overview of all RNA-seq datasets (NCBI Sequence Read Archive (SRA)) used in the A. suum β-tubulin RNA-seq analysis. (XLSX) [file pntd.0009777.s003.xlsx]

## Sheet: Sheet1
Condition	SRA ID	BioProjectID	SRA Study	Date	Library Type	Machine
24 hrs	SRR504550	PRJNA168099	SRP013573	2012-11-13	single end RNA-seq	Illumina Genome Analyzer II
46 hrs	SRR504551	PRJNA168099	SRP013573	2012-11-13	single end RNA-seq	Illumina Genome Analyzer II
64 hrs	SRR504552	PRJNA168099	SRP013573	2012-11-13	single end RNA-seq	Illumina Genome Analyzer II
7 days (L2)	SRR504553	PRJNA168099	SRP013573	2012-11-13	paired end RNA seq	Illumina Genome Analyzer II
Intestine	SRR2036050	PRJNA167264	SRP013609	2015-05-22	paired end RNA seq	Illumina MiSeq
Intestine	SRR504554	PRJNA168099	SRP013573	2012-11-13	single end RNA-seq	Illumina HiSeq 2000
Intestine	SRR2035957	PRJNA167264	SRP013609	2015-06-03	paired end RNA seq	Illumina MiSeq
Muscle (and hypodermis)	SRR504555	PRJNA168099	SRP013573	2012-11-13	single end RNA-seq	Illumina HiSeq 2000
Muscle, hypodermis, pharynx, and neurons	SRR504556	PRJNA168099	SRP013573	2012-11-13	single end RNA-seq	Illumina HiSeq 2000
Muscle, hypodermis, pharynx, and neurons	SRR504557	PRJNA168099	SRP013573	2012-11-13	single end RNA-seq	Illumina HiSeq 2000
Muscle, hypodermis, pharynx, and neurons	SRR504558	PRJNA168099	SRP013573	2012-11-13	single end RNA-seq	Illumina HiSeq 2000
Muscle, hypodermis, pharynx, and neurons	SRR504559	PRJNA168099	SRP013573	2012-11-13	single end RNA-seq	Illumina HiSeq 2000
Muscle, hypodermis, pharynx, and neurons	SRR504560	PRJNA168099	SRP013573	2012-11-13	single end RNA-seq	Illumina HiSeq 2000
Ovary germinal zone	SRR504564	PRJNA168099	SRP013573	2012-11-13	paired end RNA seq	Illumina Genome Analyzer II
Testis germinal zone	SRR096891	PRJNA142041	SRP005511	2011-06-17	single end RNA-seq	Illumina Genome Analyzer II
Testis germinal zone	SRR096893	PRJNA142041	SRP005511	2011-06-17	single end RNA-seq	Illumina Genome Analyzer II
L3 in egg	SRR1209155	PRJNA80881	SRP010159	2015-07-22	paired end RNA seq	Illumina HiSeq 2000
L3 in liver	SRR1209154	PRJNA80881	SRP010159	2015-07-22	paired end RNA seq	Illumina HiSeq 2000
L3 in lung	SRR1209119	PRJNA80881	SRP010159	2015-07-22	paired end RNA seq	Illumina HiSeq 2000
L4	SRR1209117	PRJNA80881	SRP010159	2015-07-22	paired end RNA seq	Illumina HiSeq 2000
Female muscle	SRR1206893	PRJNA80881	SRP010159	2014-03-29	paired end RNA seq	Illumina HiSeq 2000
Female muscle	SRR1206895	PRJNA80881	SRP010159	2014-03-29	paired end RNA seq	Illumina HiSeq 2000
Female repro	SRR1206896	PRJNA80881	SRP010159	2014-03-29	paired end RNA seq	Illumina HiSeq 2000
Male repro	SRR1206892	PRJNA80881	SRP010159	2014-03-29	paired end RNA seq	Illumina HiSeq 2000
Male repro	SRR1206890	PRJNA80881	SRP010159	2014-03-29	paired end RNA seq	Illumina HiSeq 2000
Male muscle	SRR1206891	PRJNA80881	SRP010159	2014-03-29	paired end RNA seq	Illumina HiSeq 2000
Male muscle	SRR1206881	PRJNA80881	SRP010159	2014-03-29	paired end RNA seq	Illumina HiSeq 2000
