# Supplementary material for: Characterization of the β-tubulin gene family in Ascaris lumbricoides and Ascaris suum and its implication for the molecular detection of benzimidazole resistance
Source: PLoS Negl Trop Dis. 2021 Sep 27;15(9):e0009777. doi: 10.1371/journal.pntd.0009777 (PMC8496844; doi:10.1371/journal.pntd.0009777)
Supplement: S6 Info — Excel spreadsheet of amplicon sequencing results for Alu/Asu-bt-A following analysis with the DADA2 v.1.11.5 bioinformatic software package and manual assessment for chimeras, off-target amplicons and PCR artefacts. The first column of the spreadsheet contains the single worm identification. In the adjacent columns the read number for each unique amplicon sequence variant (ASV) is given. Corresponding genotypes were defined by applying a threshold of 1,000 reads. ASVs below threshold level were excluded from further population genetic analyses and are indicated in red in the table. There were no worms with reads above the threshold for more than two ASVs. (XLSX) [file pntd.0009777.s006.xlsx]

## Sheet: Sheet1
Sample ID	ASV1	ASV2	ASV3	ASV4	ASV5	ASV6	ASV7	ASV8	ASV9	Worm genotype
	TGCTTATTTCGAAGATCCGTGAAGAATACCCCGACAGAATCATGAGCTCGTTCTCAGTTGTTCCATCTCCAAAGGTGCGTTTGTTGGTGGATTTGAGAGGAACAGAATAGGTTCATCAAAGAACGTTAGCAGGTTCAAGTGTGGCTGCTGCCCACTCACCCATATTTTCTGTTCCGAGAGTGAGGGATTGCGTTCCGTTGACCGAGGTCTGCATTGTCTGCAGACTTTCGGAGTTCTTAATGCTTCGAGTCGTTCACTTGCCAGAGAGGGATGGGCAGCTGAATGGAGAGCCACAGTTGGTTTAGATACGTTTGCTTATGATAGCTTCAGCAGGGATTGTGCGCTGCACCTTCAGGTTTCTGATGTGGTGTTGGAGCCTTACAACGCAACGTTGTCCGT…	TGCTTATTTCGAAGATCCGTGAAGAATACCCCGACAGAATCATGAGCTCGTTCTCAGTTGTTCCATCTCCAAAGGTGCGTTTGTTGGTGGATTTGAGAGGAACAGAATAGGTTCATCAAAGGACGTTAGCAGGTTCAAGTGTGGCTGCTGCCCACTCACCCATATTTTCTGTTCCGAGAGTGAGGGATTGCGTTCCGTTGACCGAGGTCTGCATTGTCTGCAGACTTTCGGAGTTCTTAATGCTTCGAGTCGTTCACTTGCCAGAGAGGGATGGGCAGCTGAATGGAGAGCCACAGTTGGTTTAGATACGTTTGCTTATGATAGCTTCAGCAGGGATTGTGCGCTGCACCTTCAGGTTTCTGATGTGGTGTTGGAGCCTTACAACGCAACGTTGTCCGT…	TGCTTATTTCGAAGATCCGTGAAGAATACCCCGACAGAATCATGAGCTCGTTCTCAGTTGTTCCATCTCCAAAGGTGCGTTTGTTGGTGGATTTGAGAGGAACAGAATAGGTTCATCAAAGAACGTTAGCAGGTTCAAGTGTGGCTGCTGCCCACTCACCCATATTTTCTGTTCCGAGAGTGAGGGATTGCGTTCCGTTGACCGAGGTCTGCATTGTCTGCAGACTTTCGGAGTTCTTAATGCTTCGAGTCGTTCACTTGCCAGAGAGGGATGGGCAGCTGAATGGAGAGCCACAGTTGGTTTAGATACGTTTGCTTATGATAGCTTCAGCAGGGATTTTGCGCTGCACCTTCAGGTTTCTGATGTGGTGTTGGAGCCTTACAACGCAACGTTGTCCGT…	TGCTTATTTCGAAGATCCGTGAAGAATACCCCGACAGAATCATGAGCTCGTTCTCAGTTGTTCCATCTCCAAAGGTGCGTTTGTTGGTGGATTTGAGAGGAACAGAATAGGTTCATCAAAGAACGTTAGCAGGTTCAAGTGTGGCTGCTGCCCACTCACCCATATTTTCTGTTCCGAGAGTGAGGGATTGCGTTCCGTTGACCGAGGTCTGCATTGTCTGCAGACTTTCGGAGTTCTTAATGCTTCGAGTCGTTCACTTGCCAGAGAGGGATGGGCAGCTGAATGGAGAGCCACAGTTGGTTTAGATACGTTTGCTTGTGATAGCTTCAGCAGGGATTGTGCGCTGCACCTTCAGGTTTCTGATGTGGTGTTGGAGCCTTACAACGCAACGTTGTCCGT…	TGCTTATTTCGAAGATCCGTGAAGAATACCCCGACAGAATCATGAGCTCGTTCTCAGTTGTTCCATCTCCAAAGGTGCGTTTGTTGGTGGATTTGAGAGGAACAGAATAGGTTCATCAAAGAACGTTAGCAGGTTCAAGTGTGGCTGCTGCCCACTCACCCATATTTTCTGTTCCGAGAGTGAGGGATTGCGTTCCGTTGACCGAGGTCTGCATTGTCTGCAGACTTTCGGAGTTCTTAATGCTTCGAGTCGTTCACTTGCCAGAGAGGGATGGGGAGCTGAATGGAGAGCCACAGTTGGTTTAGATACGTTTGCTTATGATAGCTTCAGCAGGGATTGTGCGCTGCACCTTCAGGTTTCTGATGTGGTGTTGGAGCCTTACAACGCAACGTTGTCCGT…	TGCTTATTTCGAAGATCCGTGAAGAATACCCCGACAGAATCATGAGCTCGTTCTCAGTTGTTCCATCTCCAAAGGTGCGTTTGTTGGTGGATTTGAGAGGAACAGAATAGGTTCATCAAAGAACGTTAGCAGGTTCAAGTGTGGCTGCTGCCCACTCACCCATATTTTCTGTTCCGAGAGTGAGGGATTGCGTTCCGTTGACGGAGGTCTGCATTGTGTGCAGACTTTCGGAGTTCTTAATGCTTCGAGTCGTTCACTTGCCAGAGAGGGATGGGCAGCTGAATGGAGAGCCACAGTTGGTTTAGATACGTTTGCTTATGATAGCTTCAGCAGGGATTGTGCGCTGCACCTTCAGGTTTCTGATGTGGTGTTGGAGCCTTACAACGCAACGTTGTCCGT…	TGCTTATTTCGAAGATCCGTGAAGAATACCCCGACAGAATCATGAGCTCGTTCTCAGTTGTTCCATCTCCAAAGGTGCGTTTGTTGGTGGATTTGAGAGGAACAGAATAGGTTCATCAAAGAACGTTAGCAGGTTCAAGTGTGGCTGCTGCCCACTCACCCATATTTTCTGTTCCGAGAGTGAGGGATTGCGTTCCGTTGACCCGAGGTCTGCATTGTCTGCAGACTTTCGGAGTTCTTAATGCTTCGAGTCGTTCACTTGCCAGAGAGGGATGGGCAGCTGAATGGAGAGCCACAGTTGGTTTAGATACGTTTGCTTATGATAGCTTCAGCAGGGATTGTGCGCTGCACCTTCAGGTTTCTGATGTGGTGTTGGAGCCTTACAACGCAACGTTGTCCG…	TGCTTATTTCGAAGATCCGTGAAGAATACCCCGACAGAATCATGAGCTCGTTCTCAGTTGTTCCATCTCCAAAGGTGCGTTTGTTGGTGGATTTGAGAGGAACAGAATAGGTTCATCAAAGAACGTTAGCAGGTTCAAGTGTGGCTGCTGCCCACTCACCCATATTTTCTGTTCCGAGAGTGAGGGATTGCGTTCCGTTGACCGAGGTCTGCATTGTCTGCAGACTTTCGGAGTTCTTAATGCTTCGAGTCGTTCACTTGCCAGAGAGGGATGGGCAGCTGAATGGAGAGCCACAGTTGGTTTAGGTACGTTTGCTTATGATAGCTTCAGCAGGGATTGTGCGCTGCACCTTCAGGTTTCTGATGTGGTGTTGGAGCCTTACAACGCAACGTTGTCCGT…	TGCTTATTTCGAAGATCCGTGAAGAATACCCCGACAGAATCATGAGCTCGTTCTCAGTTGTTCCATCTCCAAAGGTGCGTTTGTTGGTGGATTTGAGAGGAACAGAATAGGTTCATCAAAGAACGTTAGCAGGTTCAAGTGTGGCTGCTGCCCACTCACCCATATTTTCTGTTCCGAGAGTGAGGGATTGCGTTCCGTTGATCCGAGGTCTGCATTGTCTGCAGACTTTCGGAGTTCTTAATGCTTCGAGTCGTTCACTTGCCAGAGAGGGATGGGCAGCTGAATGGAGAGCCACAGTTGGTTTAGATACGTTTGCTTATGATAGCTTCAGCAGGGATTGTGCGCTGCACCTTCAGGTTTCTGATGTGGTGTTGGAGCCTTACAACGCAACGTTGTCCG…
Asu-006-btA	12326	0	0	0	0	0	0	0	0	ASV1/ASV1
Asu-007-btA	14588	0	0	0	0	0	0	0	0	ASV1/ASV1
Asu-008-btA	0	12802	0	0	0	0	0	0	0	ASV2/ASV2
Asu-009-btA	9908	8901	0	0	0	0	0	0	0	ASV1/ASV2
Asu-010-btA	0	0	14086	0	0	0	0	0	0	ASV3/ASV3
Asu-011-btA	9028	0	0	0	0	0	0	0	0	ASV1/ASV1
Asu-012-btA	11311	4845	0	0	0	0	0	0	0	ASV1/ASV2
Asu-013-btA	7553	6688	0	0	0	0	0	0	0	ASV1/ASV2
Asu-014-btA	1154	7684	0	0	0	0	0	0	0	ASV2/ASV1
Asu-015-btA	7441	0	0	0	0	0	0	0	0	ASV1/ASV1
Asu-016-btA	7647	0	0	0	0	0	0	0	0	ASV1/ASV1
Asu-017-btA	4615	4562	0	0	0	0	0	0	0	ASV1/ASV2
Asu-018-btA	5497	4263	0	0	0	0	0	0	0	ASV1/ASV2
Asu-019-btA	0	8473	0	0	0	0	0	0	0	ASV2/ASV2
Asu-020-btA	12737	0	0	0	0	0	0	0	0	ASV1/ASV1
Asu-021-btA	0	12163	0	0	0	0	0	0	0	ASV2/ASV2
Asu-022-btA	3949	3592	0	0	0	0	0	0	0	ASV1/ASV2
Asu-023-btA	8371	0	0	0	0	0	0	0	0	ASV1/ASV1
Asu-024-btA	7558	0	0	0	0	0	0	0	0	ASV1/ASV1
Asu-025-btA	8390	0	0	0	0	0	0	0	0	ASV1/ASV1
Asu-026-btA	9927	0	0	0	0	0	0	0	0	ASV1/ASV1
Asu-027-btA	5737	1504	0	0	0	0	0	0	0	ASV1/ASV2
Asu-028-btA	4280	4274	0	0	0	0	0	0	0	ASV1/ASV2
Asu-031-btA	9621	0	0	0	0	0	0	0	0	ASV1/ASV1
Asu-033-btA	10939	0	0	0	0	0	0	0	0	ASV1/ASV1
Asu-034-btA	15931	0	0	0	0	0	0	0	0	ASV1/ASV1
Asu-036-btA	13060	0	0	0	0	0	0	0	0	ASV1/ASV1
Asu-038-btA	13042	0	0	0	0	0	0	0	0	ASV1/ASV1
Asu-041-btA	0	0	0	0	0	0	3858	0	0	ASV7/ASV7
Asu-044-btA	14013	1872	0	0	0	0	0	0	0	ASV1/ASV2
Asu-046-btA	9438	6624	0	0	0	0	0	0	0	ASV1/ASV2
Asu-047-btA	11506	10619	0	0	0	0	0	0	0	ASV1/ASV2
Asu-050-btA	18058	0	0	0	0	0	0	0	0	ASV1/ASV1
Asu-051-btA	12061	8160	0	0	0	0	0	0	0	ASV1/ASV2
Asu-052-btA	17591	0	0	0	0	0	0	0	0	ASV1/ASV1
Asu-054-btA	0	0	14600	0	0	0	0	0	0	ASV3/ASV3
Asu-056-btA	14108	0	0	0	0	0	0	0	0	ASV1/ASV1
Asu-057-btA	9972	9003	0	0	0	0	0	0	0	ASV1/ASV2
Asu-059-btA	21241	0	0	0	0	0	0	0	0	ASV1/ASV1
Asu-063-btA	10564	0	9579	0	0	0	0	0	0	ASV1/ASV3
Asu-064-btA	4984	5579	0	0	0	0	0	0	0	ASV2/ASV1
Asu-067-btA	13049	0	0	0	0	0	0	0	0	ASV1/ASV1
Asu-069-btA	12779	630	0	0	0	0	0	0	0	ASV1/ASV1
Asu-072-btA	10772	0	0	0	0	0	0	0	0	ASV1/ASV1
Asu-073-btA	0	0	9701	0	0	0	0	0	0	ASV3/ASV3
Asu-074-btA	0	0	8926	0	0	0	0	0	0	ASV3/ASV3
Asu-076-btA	11467	0	0	0	0	0	0	0	0	ASV1/ASV1
Asu-077-btA	15277	0	0	0	0	0	0	0	0	ASV1/ASV1
Asu-079-btA	27206	0	0	0	0	0	0	0	0	ASV1/ASV1
Asu-080-btA	0	19873	0	0	0	0	0	0	0	ASV2/ASV2
Asu-081-btA	15352	0	0	0	0	0	0	0	0	ASV1/ASV1
Asu-084-btA	13066	0	0	0	0	0	0	0	0	ASV1/ASV1
Asu-093-btA	0	11780	0	0	0	0	0	0	0	ASV2/ASV2
Asu-099-btA	0	0	14700	0	0	0	0	0	0	ASV3/ASV3
Asu-102-btA	5358	5644	0	0	0	0	0	0	0	ASV2/ASV1
Asu-106-btA	17666	0	0	0	0	0	0	0	0	ASV1/ASV1
Asu-108-btA	0	12956	0	0	0	0	0	0	0	ASV2/ASV2
Asu-112-btA	0	0	10256	0	0	0	0	0	0	ASV3/ASV3
Asu-113-btA	15324	0	0	0	0	0	0	0	0	ASV1/ASV1
Asu-114-btA	12462	0	0	0	0	0	0	0	0	ASV1/ASV1
Asu-115-btA	8696	0	0	0	0	0	0	0	0	ASV1/ASV1
Asu-116-btA	10088	0	0	0	0	0	0	0	0	ASV1/ASV1
Asu-121-btA	9262	0	0	0	0	0	0	0	0	ASV1/ASV1
Asu-122-btA	11292	0	0	0	0	0	0	0	0	ASV1/ASV1
Asu-123-btA	5838	5481	0	0	0	0	0	0	0	ASV1/ASV2
Asu-124-btA	12145	0	5471	0	0	0	0	0	0	ASV1/ASV3
Asu-125-btA	0	16721	0	0	0	0	0	0	0	ASV2/ASV2
Asu-126-btA	5852	6117	0	0	0	0	0	0	0	ASV2/ASV1
Asu-127-btA	7958	8384	0	0	0	0	0	0	0	ASV2/ASV1
Asu-128-btA	17695	0	0	0	0	0	0	0	0	ASV1/ASV1
Asu-129-btA	9078	9919	0	0	0	0	0	0	0	ASV2/ASV1
Asu-130-btA	7298	0	0	0	0	0	0	0	0	ASV1/ASV1
Asu-131-btA	9024	0	0	0	0	0	0	0	0	ASV1/ASV1
Asu-132-btA	0	0	0	0	0	0	11688	0	0	ASV7/ASV7
Asu-133-btA	5476	6150	0	0	0	0	0	0	0	ASV2/ASV1
Asu-134-btA	6364	6490	0	0	0	0	0	0	0	ASV2/ASV1
Asu-135-btA	9912	0	0	0	0	0	0	0	0	ASV1/ASV1
Asu-136-btA	16204	0	0	0	0	0	0	0	0	ASV1/ASV1
Asu-137-btA	9699	0	0	0	0	0	0	0	0	ASV1/ASV1
Asu-138-btA	0	0	0	0	0	0	0	0	3504	ASV9/ASV9
Asu-139-btA	14805	0	0	0	0	0	0	0	0	ASV1/ASV1
Asu-140-btA	12313	0	0	0	0	0	0	0	0	ASV1/ASV1
Asu-141-btA	15020	0	0	0	0	0	0	0	0	ASV1/ASV1
Asu-142-btA	5179	5279	0	0	0	0	0	0	0	ASV2/ASV1
Asu-143-btA	4303	4457	0	0	0	0	0	0	0	ASV2/ASV1
Asu-144-btA	12376	0	0	0	0	0	0	0	0	ASV1/ASV1
Asu-145-btA	14455	0	0	0	0	0	0	0	0	ASV1/ASV1
Asu-146-btA	7191	0	0	0	0	0	0	0	0	ASV1/ASV1
Asu-147-btA	21349	0	0	0	0	0	0	0	0	ASV1/ASV1
Asu-148-btA	19717	0	0	0	0	0	0	0	0	ASV1/ASV1
Asu-149-btA	15598	0	0	0	0	0	0	0	0	ASV1/ASV1
Asu-150-btA	8428	8793	0	0	0	0	0	0	0	ASV2/ASV1
Asu-151-btA	16326	0	0	0	0	0	0	0	0	ASV1/ASV1
Asu-152-btA	15367	0	0	0	0	0	0	0	0	ASV1/ASV1
Asu-153-btA	3244	11793	0	0	0	0	0	0	0	ASV2/ASV1
Asu-154-btA	12480	0	0	0	0	0	0	0	0	ASV1/ASV1
Asu-155-btA	18740	0	0	0	0	0	0	0	0	ASV1/ASV1
Asu-156-btA	10998	0	9921	0	0	0	0	0	0	ASV1/ASV3
Asu-157-btA	12476	13649	0	0	0	0	0	0	0	ASV2/ASV1
Asu-158-btA	20688	0	0	0	0	0	0	0	0	ASV1/ASV1
Asu-159-btA	28839	0	0	0	0	0	0	0	0	ASV1/ASV1
Asu-160-btA	23421	0	0	0	0	0	0	0	0	ASV1/ASV1
Asu-161-btA	12980	0	0	0	0	0	0	0	0	ASV1/ASV1
Asu-162-btA	9588	8549	0	0	0	0	0	0	0	ASV1/ASV2
Asu-164-btA	20943	0	0	0	0	0	0	0	0	ASV1/ASV1
Asu-165-btA	4055	0	9222	0	0	0	0	0	0	ASV3/ASV1
Asu-166-btA	23705	0	0	0	0	0	0	0	0	ASV1/ASV1
Asu-167-btA	27293	0	0	0	0	0	0	0	0	ASV1/ASV1
Asu-168-btA	30906	0	0	0	0	0	0	0	0	ASV1/ASV1
Alu-ET020-D4-1-btA	31027	0	0	0	0	0	0	0	0	ASV1/ASV1
Alu-ET020-D4-2-btA	41148	0	0	0	0	0	0	0	0	ASV1/ASV1
Alu-ET020-D6-btA	50110	0	0	0	0	0	0	0	0	ASV1/ASV1
Alu-ET025-D3-btA	29840	0	0	0	0	0	0	0	0	ASV1/ASV1
Alu-ET025-D4-1-btA	45394	0	0	0	0	0	0	0	0	ASV1/ASV1
Alu-ET025-D4-2-btA	59091	0	0	0	0	0	0	0	0	ASV1/ASV1
Alu-ET025-D4-3-btA	37603	0	0	0	0	0	0	0	0	ASV1/ASV1
Alu-ET025-D5-btA	32889	0	0	0	0	0	0	0	0	ASV1/ASV1
Alu-ET025-D7-1-btA	30546	0	0	0	0	0	0	0	0	ASV1/ASV1
Alu-ET025-D7-2-btA	18761	0	0	0	0	0	0	0	0	ASV1/ASV1
Alu-ET033-D5-btA	8824	7636	0	0	0	0	0	0	0	ASV1/ASV2
Alu-ET061-D3-1-btA	34344	0	0	0	0	0	0	0	0	ASV1/ASV1
Alu-ET061-D3-3-btA	26287	0	0	0	0	0	0	0	0	ASV1/ASV1
Alu-ET061-D3-4-btA	18782	0	0	0	0	0	0	0	0	ASV1/ASV1
Alu-ET061-D3-5-btA	28459	0	0	0	0	0	0	0	0	ASV1/ASV1
Alu-ET061-D3-6-btA	46353	0	0	0	0	0	0	0	0	ASV1/ASV1
Alu-ET061-D5-btA	38457	0	0	0	0	0	0	0	0	ASV1/ASV1
Alu-ET146-D6-1-btA	30612	0	0	0	0	0	0	0	0	ASV1/ASV1
Alu-ET146-D6-2-btA	15871	0	0	0	0	0	0	0	0	ASV1/ASV1
Alu-ET151-D5-btA	10997	12556	0	0	0	0	0	0	0	ASV2/ASV1
Alu-ET151-D6-btA	43153	0	0	0	0	0	0	0	0	ASV1/ASV1
Alu-ET151-D7-btA	23407	0	0	0	0	0	0	0	0	ASV1/ASV1
Alu-ET220-D5-btA	43293	0	0	0	0	0	0	0	0	ASV1/ASV1
Alu-ET244-D3-1-btA	49026	0	0	0	0	0	0	0	0	ASV1/ASV1
Alu-ET244-D3-2-btA	39441	0	0	0	0	0	0	0	0	ASV1/ASV1
Alu-ET244-D4-1-btA	46954	0	0	0	0	0	0	0	0	ASV1/ASV1
Alu-ET244-D4-2-btA	30412	0	0	0	0	0	0	0	0	ASV1/ASV1
Alu-ET244-D4-3-btA	0	10204	0	0	0	0	0	0	0	ASV2/ASV2
Alu-ET244-D4-4-btA	30787	0	0	0	0	0	0	0	0	ASV1/ASV1
Alu-TA001-D6-btA	44012	0	0	0	0	0	0	0	0	ASV1/ASV1
Alu-TA003-D6-btA	0	33632	0	0	0	0	0	0	0	ASV2/ASV2
Alu-TA004-D5-btA	0	31807	0	0	0	0	0	0	0	ASV2/ASV2
Alu-TA005-D3-btA	22823	0	0	0	0	0	0	0	0	ASV1/ASV1
Alu-TA006-D5-btA	0	22733	0	0	0	0	0	0	0	ASV2/ASV2
Alu-TA007-D2-btA	28782	0	0	0	0	0	0	0	0	ASV1/ASV1
Alu-TA007-D5-btA	0	19336	0	0	0	0	0	0	0	ASV2/ASV2
Alu-TA008-D3-btA	13171	14029	0	0	0	0	0	0	0	ASV2/ASV1
Alu-TA008-D5-btA	32382	0	0	0	0	0	0	0	0	ASV1/ASV1
Alu-TA008-D7-btA	0	5125	0	0	0	0	0	0	0	ASV2/ASV2
Alu-TA009-D6-btA	0	26512	0	0	0	0	0	0	0	ASV2/ASV2
Alu-TA010-D7-btA	12798	11795	0	0	0	0	0	0	0	ASV1/ASV2
Alu-TA011-D4-btA	26927	0	0	0	0	0	0	0	0	ASV1/ASV1
Alu-TA011-D5-btA	21298	0	0	0	0	0	0	0	0	ASV1/ASV1
Alu-TA012-D6-btA	27925	26687	0	0	0	0	0	0	0	ASV1/ASV2
Alu-TA014-D2-btA	50990	0	0	0	0	0	0	0	0	ASV1/ASV1
Alu-TA015-D6-btA	47111	0	0	0	0	0	0	0	0	ASV1/ASV1
Alu-TA017-D7-btA	0	34892	0	0	0	0	0	0	0	ASV2/ASV2
Alu-TA018-D1-btA	0	44696	0	0	0	0	0	0	0	ASV2/ASV2
Alu-TA019-D4-btA	38963	0	0	0	0	0	0	0	0	ASV1/ASV1
Alu-TA020-D3-btA	0	34037	0	0	0	0	0	0	0	ASV2/ASV2
Alu-TA021-D4-btA	32628	0	0	0	0	0	0	0	0	ASV1/ASV1
Alu-TA021-D5-btA	0	34143	0	0	0	0	0	0	0	ASV2/ASV2
Alu-TA022-D6-btA	732	13838	0	0	0	0	0	12549	0	ASV2/ASV8
Alu-TA023-D4-btA	17883	17480	0	0	0	0	0	0	0	ASV1/ASV2
Alu-TA025-D5-btA	29255	0	0	0	0	0	0	0	0	ASV1/ASV1
Alu-TA026-D4-btA	20755	20760	0	0	0	0	0	0	0	ASV2/ASV1
Alu-TA026-D6-btA	704	16313	0	0	0	16943	0	0	0	ASV6/ASV2
Alu-TA028-D6-btA	11763	11111	0	0	0	0	0	0	0	ASV1/ASV2
Alu-TA029-D5-btA	43849	41868	0	0	0	0	0	0	0	ASV1/ASV2
Alu-TA030-D4-btA	45578	0	0	0	0	0	0	0	0	ASV1/ASV1
Alu-TA031-D3-btA	20705	20469	0	0	0	0	0	0	0	ASV1/ASV2
Alu-TA031-D6-btA	36162	0	0	0	0	0	0	0	0	ASV1/ASV1
Alu-TA032-D3-btA	42556	0	0	0	0	0	0	0	0	ASV1/ASV1
Alu-TA034-D4-1-btA	39	37146	0	0	0	0	0	0	0	ASV2/ASV2
Alu-TA034-D4-2-btA	0	0	0	0	25743	0	0	0	0	ASV5/ASV5
Alu-TA036-D4-btA	27566	0	0	0	0	0	0	0	0	ASV1/ASV1
Alu-TA036-D5-btA	28938	0	0	0	0	0	0	0	0	ASV1/ASV1
Alu-TA036-D6-btA	37952	0	0	0	0	0	0	0	0	ASV1/ASV1
Alu-TA038-D4-btA	19797	19404	0	0	0	0	0	0	0	ASV1/ASV2
Alu-TA039-D2-btA	40558	0	0	0	0	0	0	0	0	ASV1/ASV1
Alu-TA039-D3-btA	42628	0	0	0	0	0	0	0	0	ASV1/ASV1
Alu-TA040-D4-btA	0	40021	0	0	0	0	0	0	0	ASV2/ASV2
Alu-TA040-D5-btA	20358	0	0	21383	0	0	0	0	0	ASV4/ASV1
Alu-TA041-D4-btA	28571	0	0	0	0	0	0	0	0	ASV1/ASV1
Alu-TA043-D6-btA	37464	0	0	0	0	0	0	0	0	ASV1/ASV1
Alu-TA044-D3-btA	14522	14999	0	0	0	0	0	0	0	ASV2/ASV1
Alu-TA044-D5-btA	0	23165	0	0	0	0	0	0	0	ASV2/ASV2
Alu-TA045-D5-btA	0	27373	0	0	0	0	0	0	0	ASV2/ASV2
Alu-TA046-D7-btA	26637	0	0	0	0	0	0	0	0	ASV1/ASV1
Alu-TA049-D4-btA	67725	0	0	0	0	0	0	0	0	ASV1/ASV1
Alu-TA050-D3-btA	13123	12756	0	0	0	0	0	0	0	ASV1/ASV2
Alu-TA051-D4-btA	91330	0	0	0	0	0	0	0	0	ASV1/ASV1
Alu-TA052-D3-btA	14434	13870	0	0	0	0	0	0	0	ASV1/ASV2
Alu-TA053-D4-btA	0	0	0	41400	0	0	0	0	0	ASV4/ASV4
Alu-TA053-D5-1-btA	0	31762	0	0	0	0	0	0	0	ASV2/ASV2
Alu-TA053-D5-2-btA	41239	0	0	0	0	0	0	0	0	ASV1/ASV1
Alu-TA053-D5-3-btA	4018	4050	0	0	0	0	0	0	0	ASV2/ASV1
Alu-TA053-D6-1-btA	13280	0	0	0	0	0	0	0	0	ASV1/ASV1
Alu-TA053-D6-2-btA	32546	0	0	0	0	0	0	0	0	ASV1/ASV1
Alu-TA053-D6-3-btA	21720	0	0	0	0	0	0	0	0	ASV1/ASV1
Alu-TA053-D6-4-btA	0	23911	0	0	0	0	0	0	0	ASV2/ASV2
Alu-TA053-D6-5-btA	0	19609	0	0	0	0	0	0	0	ASV2/ASV2
Alu-TA053-D6-6-btA	42752	0	0	0	0	0	0	0	0	ASV1/ASV1
Alu-TA053-D7-btA	15167	15406	0	0	0	0	0	0	0	ASV2/ASV1
Alu-TA055-D3-btA	15226	14584	0	0	0	0	0	0	0	ASV1/ASV2
Alu-TA056-D5-btA	0	25862	0	0	0	0	0	0	0	ASV2/ASV2
Alu-TA057-D2-btA	26796	0	0	0	0	0	0	0	0	ASV1/ASV1
Alu-TA058-D6-btA	4741	8692	0	0	0	0	0	0	0	ASV2/ASV1
Alu-TA060-D5-btA	0	20872	0	0	0	0	0	0	0	ASV2/ASV2
Alu-TA061-D6-btA	28668	0	0	0	0	0	0	0	0	ASV1/ASV1
Alu-TA062-D6-btA	26305	0	0	0	0	0	0	0	0	ASV1/ASV1
Alu-TA063-D5-btA	933	10054	0	11451	0	0	0	0	0	ASV4/ASV2
Alu-TA065-D7-btA	0	27397	0	0	0	0	0	0	0	ASV2/ASV2
Alu-TA067-D5-btA	0	25676	0	0	0	0	0	0	0	ASV2/ASV2
Alu-TA068-D2-btA	26611	0	0	0	0	0	0	0	0	ASV1/ASV1
Alu-TA068-D4-btA	0	29002	0	0	0	0	0	0	0	ASV2/ASV2
