# Supplementary material for: Characterization of the β-tubulin gene family in Ascaris lumbricoides and Ascaris suum and its implication for the molecular detection of benzimidazole resistance
Source: PLoS Negl Trop Dis. 2021 Sep 27;15(9):e0009777. doi: 10.1371/journal.pntd.0009777 (PMC8496844; doi:10.1371/journal.pntd.0009777)
Supplement: S7 Info — Percentage of bases/residues which are identical (% Identity), and number of bases/residues which are identical (# Identities) and not identical (# Differences). Results for the nine identified amplicon sequence variants (ASVs) of Alu/Asu-bt-A. All pairwise distances were computed using Geneious v10.2.6. (XLSX) [file pntd.0009777.s007.xlsx]

## Sheet: Sheet 1 - matrix1
Alu/Asu-bt-A
% Identity: Percentage of bases/residues which are identical
	ASV01-bt-A	ASV02-bt-A	ASV03-bt-A	ASV04-bt-A	ASV05-bt-A	ASV06-bt-A	ASV07-bt-A	ASV08-bt-A	ASV09-bt-A
ASV01-bt-A		99792	99792	99792	99792	99583	99792	99792	99792
ASV02-bt-A	99792		99583	99583	99583	99375	99584	99583	99584
ASV03-bt-A	99792	99583		99583	99583	99375	99584	99583	99584
ASV04-bt-A	99792	99583	99583		99583	99375	99584	99583	99584
ASV05-bt-A	99792	99583	99583	99583		99375	99584	99583	99584
ASV06-bt-A	99583	99375	99375	99375	99375		99376	99375	99376
ASV07-bt-A	99792	99584	99584	99584	99584	99376		99584	99792
ASV08-bt-A	99792	99583	99583	99583	99583	99375	99584		99584
ASV09-bt-A	99792	99584	99584	99584	99584	99376	99792	99584
# Differences: Number of bases/residues which are not identical
	ASV01-bt-A	ASV02-bt-A	ASV03-bt-A	ASV04-bt-A	ASV05-bt-A	ASV06-bt-A	ASV07-bt-A	ASV08-bt-A	ASV09-bt-A
ASV01-bt-A		1	1	1	1	2	1	1	1
ASV02-bt-A	1		2	2	2	3	2	2	2
ASV03-bt-A	1	2		2	2	3	2	2	2
ASV04-bt-A	1	2	2		2	3	2	2	2
ASV05-bt-A	1	2	2	2		3	2	2	2
ASV06-bt-A	2	3	3	3	3		3	3	3
ASV07-bt-A	1	2	2	2	2	3		2	1
ASV08-bt-A	1	2	2	2	2	3	2		2
ASV09-bt-A	1	2	2	2	2	3	1	2
# Identities: Number of bases/residues which are identical
	ASV01-bt-A	ASV02-bt-A	ASV03-bt-A	ASV04-bt-A	ASV05-bt-A	ASV06-bt-A	ASV07-bt-A	ASV08-bt-A	ASV09-bt-A
ASV01-bt-A		479	479	479	479	478	480	479	480
ASV02-bt-A	479		478	478	478	477	479	478	479
ASV03-bt-A	479	478		478	478	477	479	478	479
ASV04-bt-A	479	478	478		478	477	479	478	479
ASV05-bt-A	479	478	478	478		477	479	478	479
ASV06-bt-A	478	477	477	477	477		478	477	478
ASV07-bt-A	480	479	479	479	479	478		479	480
ASV08-bt-A	479	478	478	478	478	477	479		479
ASV09-bt-A	480	479	479	479	479	478	480	479
