# Supplementary material for: Characterization of the β-tubulin gene family in Ascaris lumbricoides and Ascaris suum and its implication for the molecular detection of benzimidazole resistance
Source: PLoS Negl Trop Dis. 2021 Sep 27;15(9):e0009777. doi: 10.1371/journal.pntd.0009777 (PMC8496844; doi:10.1371/journal.pntd.0009777)
Supplement: S9 Info — The total number of each amplicon sequence variant (ASV) (allele count) and the proportion within the (sub)populations (allele frequency) for both Alu/Asu-bt-A and Alu/Asu-bt-B. A. suum worms were collected from the intestines of pigs slaughtered in Belgium. A. lumbricoides worms were collected during two expulsion studies in Ethiopia and Tanzania. (XLSX) [file pntd.0009777.s009.xlsx]

## Sheet: Sheet1
	Alu/Asu-bt-A
		All		Belgium (A. suum)		Ethiopia (A. lumbricoides)		Tanzania (A. lumbricoides)
	ALLELE	Count	Frequency (%)	Count	Frequency (%)	Count	Frequency (%)	Count	Frequency (%)
	ASV01	291	67.6744	154	70.6422	54	93.1034	83	53.8961
	ASV02	109	25.3488	42	19.2661	4	6.89655	63	40.9091
	ASV03	16	3.72093	16	7.33945	0	0	0	0
	ASV04	4	0.930233	0	0	0	0	4	2.5974
	ASV05	2	0.465116	0	0	0	0	2	1.2987
	ASV06	1	0.232558	0	0	0	0	1	0.649351
	ASV07	4	0.930233	4	1.83486	0	0	0	0
	ASV08	1	0.232558	0	0	0	0	1	0.649351
	ASV09	2	0.465116	2	0.917431	0	0	0	0
	Total	430	100	218	100	58	100	154	100
	Alu/Asu-bt-B
		All		Belgium (A. suum)		Ethiopia (A. lumbricoides)		Tanzania (A. lumbricoides)
	ALLELE	Count	Frequency (%)	Count	Frequency (%)	Count	Frequency (%)	Count	Frequency (%)
	ASV01	123	28.6047	18	8.25688	41	70.6897	64	41.5584
	ASV02	89	20.6977	48	22.0183	7	12.069	34	22.0779
	ASV03	76	17.6744	52	23.8532	6	10.3448	18	11.6883
	ASV04	31	7.2093	1	0.458716	0	0	30	19.4805
	ASV05	28	6.51163	23	10.5505	4	6.89655	1	0.649351
	ASV06	22	5.11628	22	10.0917	0	0	0	0
	ASV07	18	4.18605	18	8.25688	0	0	0	0
	ASV08	11	2.55814	11	5.04587	0	0	0	0
	ASV09	11	2.55814	11	5.04587	0	0	0	0
	ASV10	2	0.465116	0	0	0	0	2	1.2987
	ASV11	1	0.232558	0	0	0	0	1	0.649351
	ASV12	1	0.232558	1	0.458716	0	0	0	0
	ASV13	1	0.232558	0	0	0	0	1	0.649351
	ASV15	2	0.465116	2	0.917431	0	0	0	0
	ASV16	1	0.232558	0	0	0	0	1	0.649351
	ASV17	1	0.232558	1	0.458716	0	0	0	0
	NA	12	2.7907	10	4.58716	0	0	2	1.2987
	Total	430	100	218	100	58	100	154	100
