# Supplementary material for: Characterization of the β-tubulin gene family in Ascaris lumbricoides and Ascaris suum and its implication for the molecular detection of benzimidazole resistance
Source: PLoS Negl Trop Dis. 2021 Sep 27;15(9):e0009777. doi: 10.1371/journal.pntd.0009777 (PMC8496844; doi:10.1371/journal.pntd.0009777)
Supplement: S10 Info — The total number of each defined genotype (genotype count) and the proportion within the (sub)populations (genotype frequency) for both Alu/Asu-bt-A and Alu/Asu-bt-B. Genotype per worm was defined by applying a threshold of 1,000 reads. A. suum worms were collected from the intestines of pigs slaughtered in Belgium. A. lumbricoides worms were collected during two expulsion studies in Ethiopia and Tanzania. (XLSX) [file pntd.0009777.s010.xlsx]

## Sheet: Sheet1
	Alu/Asu-bt-A
		All		Belgium (A. suum)		Ethiopia (A. lumbricoides)		Tanzania (A. lumbricoides)
	GENOTYPE	Count	Frequency (%)	Count	Frequency (%)	Count	Frequency (%)	Count	Frequency (%)
	ASV01/ASV01	120	55.814	61	55.9633	26	89.6552	33	42.8571
	ASV01/ASV02	46	21.3953	28	25.6881	2	6.89655	16	20.7792
	ASV01/ASV03	4	1.86047	4	3.66972	0	0	0	0
	ASV01/ASV04	1	0.465116	0	0	0	0	1	1.2987
	ASV02/ASV02	30	13.9535	7	6.42202	1	3.44828	22	28.5714
	ASV02/ASV04	1	0.465116	0	0	0	0	1	1.2987
	ASV02/ASV06	1	0.465116	0	0	0	0	1	1.2987
	ASV02/ASV08	1	0.465116	0	0	0	0	1	1.2987
	ASV03/ASV03	6	2.7907	6	5.50459	0	0	0	0
	ASV04/ASV04	1	0.465116	0	0	0	0	1	1.2987
	ASV05/ASV05	1	0.465116	0	0	0	0	1	1.2987
	ASV07/ASV07	2	0.930233	2	1.83486	0	0	0	0
	ASV09/ASV09	1	0.465116	1	0.917431	0	0	0	0
	Total	215	100	109	100	29	100	77	100
	Alu/Asu-bt-B
		All		Belgium (A. suum)		Ethiopia (A. lumbricoides)		Tanzania (A. lumbricoides)
	GENOTYPE	Count	Frequency (%)	Count	Frequency (%)	Count	Frequency (%)	Count	Frequency (%)
	ASV01/ASV01	28	13.0233	1	0.917431	14	48.2759	13	16.8831
	ASV01/ASV02	26	12.093	4	3.66972	5	17.2414	17	22.0779
	ASV01/ASV03	12	5.5814	3	2.75229	5	17.2414	4	5.19481
	ASV01/ASV04	13	6.04651	0	0	0	0	13	16.8831
	ASV01/ASV05	6	2.7907	3	2.75229	3	10.3448	0	0
	ASV01/ASV06	2	0.930233	2	1.83486	0	0	0	0
	ASV01/ASV07	3	1.39535	3	2.75229	0	0	0	0
	ASV01/ASV16	1	0.465116	0	0	0	0	1	1.2987
	ASV02/ASV02	13	6.04651	8	7.33945	1	3.44828	4	5.19481
	ASV02/ASV03	13	6.04651	10	9.17431	0	0	3	3.8961
	ASV02/ASV04	6	2.7907	0	0	0	0	6	7.79221
	ASV02/ASV05	7	3.25581	7	6.42202	0	0	0	0
	ASV02/ASV06	2	0.930233	2	1.83486	0	0	0	0
	ASV02/ASV07	4	1.86047	4	3.66972	0	0	0	0
	ASV02/ASV08	2	0.930233	2	1.83486	0	0	0	0
	ASV02/ASV09	3	1.39535	3	2.75229	0	0	0	0
	ASV03/ASV03	12	5.5814	8	7.33945	0	0	4	5.19481
	ASV03/ASV04	4	1.86047	1	0.917431	0	0	3	3.8961
	ASV03/ASV05	7	3.25581	6	5.50459	1	3.44828	0	0
	ASV03/ASV06	8	3.72093	8	7.33945	0	0	0	0
	ASV03/ASV07	1	0.465116	1	0.917431	0	0	0	0
	ASV03/ASV08	4	1.86047	4	3.66972	0	0	0	0
	ASV03/ASV15	1	0.465116	1	0.917431	0	0	0	0
	ASV03/ASV17	1	0.465116	1	0.917431	0	0	0	0
	ASV04/ASV04	4	1.86047	0	0	0	0	4	5.19481
	ASV05/ASV05	1	0.465116	1	0.917431	0	0	0	0
	ASV05/ASV06	3	1.39535	3	2.75229	0	0	0	0
	ASV05/ASV07	1	0.465116	1	0.917431	0	0	0	0
	ASV05/ASV09	1	0.465116	1	0.917431	0	0	0	0
	ASV05/ASV13	1	0.465116	0	0	0	0	1	1.2987
	ASV06/ASV06	3	1.39535	3	2.75229	0	0	0	0
	ASV06/ASV07	1	0.465116	1	0.917431	0	0	0	0
	ASV07/ASV07	2	0.930233	2	1.83486	0	0	0	0
	ASV07/ASV09	4	1.86047	4	3.66972	0	0	0	0
	ASV08/ASV01	1	0.465116	1	0.917431	0	0	0	0
	ASV08/ASV08	1	0.465116	1	0.917431	0	0	0	0
	ASV08/ASV09	2	0.930233	2	1.83486	0	0	0	0
	ASV09/ASV03	1	0.465116	1	0.917431	0	0	0	0
	ASV10/ASV01	2	0.930233	0	0	0	0	2	2.5974
	ASV11/ASV01	1	0.465116	0	0	0	0	1	1.2987
	ASV12/ASV15	1	0.465116	1	0.917431	0	0	0	0
	NA	6	2.7907	5	4.58716	0	0	1	1.2987
	Total	215	100	109	100	29	100	77	100
