# Supplementary material for: Characterization of the β-tubulin gene family in Ascaris lumbricoides and Ascaris suum and its implication for the molecular detection of benzimidazole resistance
Source: PLoS Negl Trop Dis. 2021 Sep 27;15(9):e0009777. doi: 10.1371/journal.pntd.0009777 (PMC8496844; doi:10.1371/journal.pntd.0009777)
Supplement: S11 Info — Excel spreadsheet of amplicon sequencing results for Alu/Asu-bt-B following analysis with the DADA2 v.1.11.5 bioinformatic software package and manual assessment for chimeras, off-target amplicons and PCR artefacts. The first column of the spreadsheet contains the single worm identification. In the adjacent columns the read number for each unique amplicon sequence variant (ASV) is given. From the dataset, 21 ASVs with extremely low reads (below 40) and only detected in 1 or 2 worms were manually deleted since these were seen as PCR artefacts. Furthermore, due to a lack of complete specificity of the primers, the dataset contained 10 ASVs corresponding to the Alu/Asu-bt-A locus, which were also manually deleted. The genotype per worm was defined by applying a threshold of 1,000 reads. ASVs below threshold level were excluded from further population genetic analyses and are indicated in red in the table. There was one A. lumbricoides worm with only reads below threshold and five A. suum worms with reads above threshold for more than two ASVs, these six worms were not included in the genotype data used for population genetic analysis. (XLSX) [file pntd.0009777.s011.xlsx]

## Sheet: Sheet1
Sample ID	ASV1	ASV2	ASV3	ASV4	ASV5	ASV6	ASV7	ASV8	ASV9	ASV10	ASV11	ASV12	ASV13	ASV15	ASV16	ASV17	ASV23	ASV26	ASV33	ASV35	ASV37	Worm genotype
	GCGGAGGTACAGGCTCGGGAATGGGAACGCTGATGATTTCAAAAATTCGTGAAGAATATCCTGATCGCATCATGAGCTCGTTCTCCGTCGTCCCGTCGCCTAAAGTAAGGTCTTTTTTTTCTTCATAGAAGGATGATTTATCAAAGTCGGCGATGGCAATCCGTGCTTTAGGAAGCCCGCGTTAATGAGGACCCTGCTTTGAAGATCCGAGTTCGATATGTTTTGTAATCGGATTAACGGATCGGTGCAACTGGTATAGATTAATTGATGAAACGGGTNNNNNNNNNNCCACTGGGCATATTCGAGTGGAGTAGGGACGGTTGGCAAACACTGTTCAGTCCGATTCATTAAAGAAAATCCGGATTCTCATAGATGAGCTGCTAGATCGCTGGAGCTCCC…	GCGGAGGTACAGGCTCGGGAATGGGAACGCTGATGATTTCAAAAATTCGTGAAGAATATCCTGATCGTATCATGAGCTCGTTCTCCGTCGTCCCGTCGCCTAAAGTAAGATCTTTTTTTTCTTCATAGAAGGATGATTTATCAAAGTCGGCGATGGCAATCCGTGCTTTAGGAAGCCCGCGTTAATGAGGATCCTGCTTTGAAGATCCGAGTTCGACATGTTTTGTAATCGGGTTAACGGATCGATGCAACTGTGTAGATTAATTGATGAAACGGGTTNNNNNNNNNNCCACTGGGCATATTCGAGCGGAGTAGGGACGATTGGAAAACACTGTTCAGTCCGATTCATTAAAGAAAATCCGGATTCTCATAGATGAGCTGCTAGATCGCTGGAGCTCCC…	GCGGAGGTACAGGCTCGGGAATGGGAACGCTGATGATTTCAAAAATTCGTGAAGAATATCCTGATCGCATCATGAGCTCGTTCTCCGTCGTCCCGTCGCCTAAAGTAAGGTCTTTTTTTTCTTCATAGAAGGATGATTTATCAAAGTCGGCGATGGCAATCCGTGCTTTAGGAAGCCCGCGTTAATGAGGACCCTGCTTTGAAGATCCGAGTTCGACATGTTTTGTAATCGGATTAACGGATCGGTGCAACTGGTATAGATTAATTGATGAAACGGGTNNNNNNNNNNCCACTGGGCATATTCGAGTGGAGTAGGGACGGTTGGCAAACACTGTTCAGTCCGATTCATTAAAGAAAATCCGGATTCTCATAGATGAGCTGCTAGATCGCTGGAGCTCCC…	GCGGAGGTACAGGCTCGGGAATGGGAACGCTGATGATTTCAAAAATTCGTGAAGAATATCCTGATCGTATCATGAGCTCGTTCTCCGTCGTCCCGTCGCCTAAAGTAAGATCTTTTTTTTCTTCATAGAAGGATGATTTATCAAAGTCGGCGATGGCAATCCGTGCTTTAGGAAGCCCGCGTTAATGAGGATCCTGCTTTGAAGATCCGAATTCTACATGTTTTGTAATCGGATTAACGGATCGATGCAACTGTGTAGATTAATTGATGAAACGGGTTNNNNNNNNNNCCACTGGGCATATTCGAGCGGAGTAGGGACGATTGGAAAACACTGTTCAGTCCGATTCATTAAAGAAAATCCGGATTCTCATAGATGAGCTGCTAGATCGCTGGAGCTCCC…	GCGGAGGTACAGGCTCGGGAATGGGAACGCTGATGATTTCAAAAATTCGTGAAGAATATCCTGATCGTATCATGAGCTCGTTCTCCGTCGTCCCGTCGCCTAAAGTAAGATCTTTTTTTTCTTCATAGAAGGATGATTTATCAAAGTCGGCGATGGCAATCCGTGCTTTAGGAAGCCCGCGTTAATGAGGATCCTGCTTTGAAGATCCGAGTTCGACATGTTTTGTAATCGGATTAACGGATCGATGCAACTGTGTAGATTAATTGATGAAACGGGTTNNNNNNNNNNCCACTGGGCATATTCGAGCGGAGTAGGGACGATTGGAAAACACTGTTCAGTCCGATTCATTAAAGAAAATCCGGATTCTCATAGATGAGCTGCTAGATCGCTGGAGCTCCC…	GCGGAGGTACAGGCTCGGGAATGGGAACGCTGATGATTTCAAAAATTCGTGAAGAATATCCTGATCGTATCATGAGCTCGTTCTCCGTCGTCCCGTCGCCTAAAGTAAGATCTTTTTTTTCTTCATAGAAGGATGATTTATCAAAGTCGGCGATGGCAATCCGTGCTTTAGGAAGCCCGCGTTAATGAGGATCCTGCTTTGAAGATCCGAGTTCGACATGTTTTGTAATCGGATTAACGGATCGATGCAACTGTGTAGATTAATTGATGAAACGGGTTNNNNNNNNNNCCACTGGGCATATTCGAGCGGAGTAGGGACGATTGGAAAACACTGTTCAGTCCGATTCATTAAAGAAAATCCGGATTCTCATAGATGAGCTGCTAGATCGCTGGAGCTCCC…	GCGGAGGTACAGGCTCGGGAATGGGAACGCTGATGATTTCAAAAATTCGTGAAGAATATCCTGATCGCATCATGAGCTCGTTCTCCGTCGTCCCGTCGCCTAAAGTAAGGTCTTTTTTTTCTTCATAGAAGGATGATTTATCAAAGTCGGCGATGGCAATCCGTGCTTTAGGAAGCCCGCGTTAATGAGGATCCTGCTTTGAAGATCCGAGTTCGACATGTTTTGTAATCGGATTAACGGATCGATGCAACTGTGTAGATTAATTGATGAAACGGGTTNNNNNNNNNNCCACTGGGCATATTCGAGCGGAGTAGGGACGATTGGAAAACACTGTTCAGTCCGATTCATTAAAGAAAATCCGGATTCTCATAGATGAGCTGCTAGATCGCTGGAGCTCCC…	GCGGAGGTACAGGCTCGGGAATGGGAACGCTGATGATTTCAAAAATTCGTGAAGAATATCCTGATCGTATCATGAGCTCGTTCTCCGTCGTCCCGTCGCCTAAAGTAAGATCTTTTTTTTCTTCATAGAAGGATGATTTATCAAAGTCGGCGATGGCAATCCGTGCTTTAGGAAGCCCGCGTTAATGAGGATCCTGCTTTGAAGATCCGAGTTCGACATGTTTTGTAATCGGATTAACGGATCGATGCAACTGTGTAGATTAATTGATGAAACGGGTTNNNNNNNNNNCCACTGGGCATATTCGAGCGGAGTAGGGACGATTGGAAAACACTGTTCAGTCCGATTCATTAAAGAAAATCCGGATTCTCATAGATGAGCTGCTAGATCGCTGGAGCTCCC…	GCGGAGGTACAGGCTCGGGAATGGGAACGCTGATGATTTCAAAAATTCGTGAAGAATATCCTGATCGTATCATGAGCTCGTTCTCCGTCGTCCCGTCGCCTAAAGTAAGATCTTTTTTTTCTTCATAGAAGGATGATTTATCAAAGTCGGCGATGGCAATCCGTGCTTTAGGAAGCCCGCGTTAATGAGGATCCTGCTTTGAAGATCCGAGTTCGACATGTTTTGTAATCGGATTAACGGATCGATGCAACTGTGTAGATTAATTGATGAAACGGGTTNNNNNNNNNNCCACTGGGCATATTCGAGCGGAGTAGGGACGATTGGAAAACACTGTTCAGTCCGATTCATTAAAGAAAATCCGGATTCTCATAGATGAGCTGCTAGATCGCTGGAGCTCCC…	GCGGAGGTACAGGCTCGGGAATGGGAACGCTGATGATTTCAAAAATTCGTGAAGAATATCCTGATCGTATCATGAGCTCGTTCTCCGTCGTCCCGTCGCCTAAAGTAAGATCTTTTTTTTCTTCATAGAAGGATGATTTATCAAAGTCGGCGATGGCAATCCGTGCTTTAGGAAGCCCGCGTTAATGAGGATCCTGCTTTGAAGATCCGAGTTCGACATGTTTTGTAATCGGATTAACGGATCGATGCAACTGTGTAGATTAATTGATGAAACGGGTTNNNNNNNNNNCCACTGGGCATATTCGAGCGGAGTAGGGACGATTGGAAAACACTGTTCAGTCCGGTTCATTAAAGAAAATCCGGATTCTCATAGATGAGCTGCTAGATCGCTGGAGCTCCC…	GCGGAGGTACAGGCTCGGGAATGGGAACGCTGATGATTTCAAAAATTCGTGAAGAATATCCTGATCGTATCATGAGCTCGTTCTCCGTCGTCCCGTCGCCTAAAGTAAGATCTTTTTTTTCTTCATAGAAGGATGATTTATCAAAGTCGGCGACGGCAATCCGTGCTTTAGGAAGCCCGCGTTAATGAGGATCCTGCTTTGAAGATCCGAGTTCGACATGTTTTGTAATCGGGTTAACGGATCGATGCAACTGTGTAGATTAATTGATGAAACGGGTTNNNNNNNNNNCCACTGGGCATATTCGAGCGGAGTAGGGACGATTGGAAAACACTGTTCAGTCCGATTCATTAAAGAAAATCCGGATTCTCATAGATGAGCTGCTAGATCGCTGGAGCTCCC…	GCGGAGGTACAGGCTCGGGAATGGGAACGCTGATGATTTCAAAAATTCGTGAAGAATATCCTGATCGTATCATGAGCTCGTTCTCCGTCGTCCCGTCGCCTAAAGTAAGATCTTTTTTTTCTTCATAGAAGGATGATTTATCAAAGTCGGCGATGGCAATCCGTGCTTTAGGAAGCCCGCGTTAATGAAGATCCTGCTTTGAAGATCCGAGTTCGACATGTTTTGTAATCGGATTAACGGATCGATGCAACTGTGTAGATTAATTGATGAAACGGGTTNNNNNNNNNNCCACTGGGCATATTCGAGCGGAGTAGGGACGATTGGAAAACACTGTTCAGTCCGATTCATTAAAGAAAATCCGGATTCTCATAGATGAGCTGCTAGATCGCTGGAGCTCCC…	GCGGAGGTACAGGCTCGGGAATGGGAACGCTGATGATTTCAAAAATTCGTGAAGAATATCCTGATCGCATCATGAGCTCGTTCTCCGTCGTCCCGTCGCCTAAAGTAAGGTCTTTTTTTTTCTTCATAGAAGGATGATTTATCAAAGTCGGCGATGGCAATCCGTGCTTTAGGAAGCCCGCGTTAATGAGGACCCTGCTTTGAAGATCCGAGTTCGATATGTTTTGTAATCGGATTAACGGATCGGTGCAACTGGTATAGATTAATTGATGAAACGGGNNNNNNNNNNCCACTGGGCATATTCGAGTGGAGTAGGGACGGTTGGCAAACACTGTTCAGTCCGATTCATTAAAGAAAATCCGGATTCTCATAGATGAGCTGCTAGATCGCTGGAGCTCCC…	GCGGAGGTACAGGCTCGGGAATGGGAACGCTGATGATTTCAAAAATTCGTGAAGAATATCCTGATCGCATCATGAGCTCGTTCTCCGTCGTCCCGTCGCCTAAAGTAAGGTCTTTTTTTTCTTCATAGAAGGATGATTTATCAAAGTCGGCGATGGCAATCCGTGCTTTAGGAAGCCCGCGTTAATGAGGACCCTGCTTTGAAGATCCGAGTTCGACATGTTTTGTAATCGGATTAACGGATCGGTGCAACTGGTATAGATTAATTGATGAAACGGGTNNNNNNNNNNCCACTGGGCATATTCGAGTGGAGTAGGGACGGTTGGCAAACACTGTTCAGTCCGATTCATTAAAGAAAATCCGGATTCTCATAGATGAGCTGCTAGATCGCTGGAGCTCCC…	GCGGAGGTACAGGCTCGGGAATGGGAACGCTGATGATTTCAAAAATTCGTGAAGAATATCCTGATCGTATCATGAGCTCGTTCTCCGTCGTCCCGTCGCCTAAAGTAAGATCTTTTTTTTCTTCATAGAAGGATGATTTATCAAAGTCGACGATGGCAATCCGTGCTTTAGGAAGCCCGCGTTAATGAGGATCCTGCTTTGAAGATCCGAGTTCGACATGTTTTGTAATCGGGTTAACGGATCGATGCAACTGTGTAGATTAATTGATGAAACGGGTTNNNNNNNNNNCCACTGGGCATATTCGAGCGGAGTAGGGACGATTGGAAAACACTGTTCAGTCCGATTCATTAAAGAAAATCCGGATTCTCATAGATGAGCTGCTAGATCGCTGGAGCTCCC…	GCGGAGGTACAGGCTCGGGAATGGGAACGCTGATGATTTCAAAAATTCGTGAAGAATATCCTGATCGTATCATGAGCTCGTTCTCCGTCGTCCCGTCGCCTAAAGTAAGATCTTTTTTTTTCTTCATAGAAGGATGATTTATCAAAGTCGGCGATGGCAATCCGTGCTTTAGGAAGCCCGCGTTAATGAGGATCCTGCTTTGAAGATCCGAGTTCGACATGTTTTGTAATCGGATTAACGGATCGATGCAACTGTGTAGATTAATTGATGAAACGGGTNNNNNNNNNNCCACTGGGCATATTCGAGCGGAGTAGGGACGATTGGAAAACACTGTTCAGTCCGATTCATTAAAGAAAATCCGGATTCTCATAGATGAGCTGCTAGATCGCTGGAGCTCCC…	GCGGAGGTACAGGCTCGGGAATGGGAACGCTGATGATTTCAAAAATTCGTGAAGAATATCCTGATCGCATCATGAGTTCGTTCTCCGTCGTCCCGTCGCATAAAGTAAGATCTTTTTTTTCTTCATAGAAGGATGATTTATCAAAGTTGGTGATGGCAATCCGTGCTTTAGGAAGCCCGCGTTAATGAGGATCCTGCTTTGAAGATCCGAGTTCGACATGTTTTGTAATCGGATTAACGGATCGATGCAACTGGTGTAGATTAATTGATGAAACGGGTNNNNNNNNNNCCACTGGGCATATTCGAGCGGAGTAGGGACGATTGGAAAACACTGTTCAGTCCGATTCATTAAAGAAAATCCGGATTCTCATAGATGAGCTGCTAGATCGCTGGAGCTCCC…	GCGGAGGTACAGGCTCGGGAATGGGAACGCTGATGATTTCAAAAATTCGTGAAGAATATCCTGATCGCATCATGAGTTCGTTCTCCGTCGTCCCGTCGCATAAAGTAAGATCTTTTTTTTCTTCATAGAAAGATGATTTATCAAAGTTGGTGATGGCAATCCGTGCTTTAGGAAGCCCGCGTTAATGAGGATCCTGCTTTGAAGATCCGAGTTCGACATGTTTTGTAATCGGATTAACGGATCGATGCAACTGGTGTAGATTAATTGATGAAACGGGTNNNNNNNNNNCCACTGGGCATATTCGAGCGGAGTAGGGACGATTGGAAAACACTGTTCAGTCCGATTCATTAAAGAAAATCCGGATTCTCATAGATGAGCTGCTAGATCGCTGGAGCTCCC…	GCGGAGGTACAGGCTCGGGAATGGGAACGCTGATGATTTCAAAAATTCGTGAAGAATATCCTGATCGCATCATGAGCTCGTTCTCCGTCGTCCCGTCGCCTAAAGTAAGGTCTTTTTTTTTCTTCATAGAAGGATGATTTATCAAAGTCGGCGATGGCAATCCGTGCTTTAGGAAGCCCGCGTTAATGAGGATCCTGCTTTGAAGATCCGAGTTCGACATGTTTTGTAATCGGATTAACGGATCGATGCAACTGTGTAGATTAATTGATGAAACGGGTNNNNNNNNNNCCACTGGGCATATTCGAGCGGAGTAGGGACGATTGGAAAACACTGTTCAGTCCGATTCATTAAAGAAAATCCGGATTCTCATAGATGAGCTGCTAGATCGCTGGAGCTCCC…	GCGGAGGTACAGGCTCGGGAATGGGAACGCTGATGATTTCAAAAATTCGTGAAGAATATCCTGATCGTATCATGAGCTCGTTCTCCGTCGTCCCGTCGCCTAAAGTAAGATCTTTTTTTTCTTCATAGAAGGATGATTTATCAAAGTCGGCAATGGCAATCCGTGCTTTAGGAAGCCCGCGTTAATGAGGATCCTGCTTTGAAGATCCGAGTTCGACATGTTTTGTAATCGGGTTAACGGATCGATGCAACTGTGTAGATTAATTGATGAAACGGGTTNNNNNNNNNNCCACTGGGCATATTCGAGCGGAGTAGGGACGATTGGAAAACACTGTTCAGTCCGATTCATTAAAGAAAATCCGGATTCTCATAGATGAGCTGCTAGATCGCTGGAGCTCCC…	GCGGAGGTACAGGCTCGGGAATGGGAACGCTGATGATTTCAAAAATTCGTGAAGAATATCCTGATCGTATCATGAGCTCGTTCTCCGTCGTCCCGTCGCCTAAAGTAAGATCTTTTTTTTTCTTCATAGAAGGATGATTTATCAAAGTCGGCGATGGCAATCCGTGCTTTAGGAAGCCCGCGTTAATGAGGACCCTGCTTTGAAGATCCGAGTTCGACATGTTTTGTAATCGGATTAACGGATCGGTGCAACTGGTATAGATTAATTGATGAAACGGGNNNNNNNNNNCCACTGGGCATATTCGAGTGGAGTAGGGACGGTTGGCAAACACTGTTCAGTCCGATTCATTAAAGAAAATCCGGATTCTCATAGATGAGCTGCTAGATCGCTGGAGCTCCC…
Asu-006-btB	6281	5407	617	0	0	0	0	0	0	0	0	0	0	0	0	0	0	0	0	0	0	ASV1/ASV2
Asu-007-btB	0	2860	95	0	66	0	0	0	2892	0	0	0	0	0	0	0	0	0	0	0	0	ASV9/ASV2
Asu-008-btB	2758	0	0	0	3877	0	0	0	0	0	0	0	0	0	0	0	0	0	0	0	0	ASV5/ASV1
Asu-009-btB	0	0	3562	0	0	3316	0	0	0	0	0	0	0	0	0	0	0	0	0	0	0	ASV3/ASV6
Asu-010-btB	0	4911	0	0	70	3695	0	0	0	0	0	0	0	0	0	0	0	0	0	0	0	ASV2/ASV6
Asu-011-btB	0	4577	412	0	157	0	0	0	4935	0	0	0	0	0	0	0	0	0	0	0	0	ASV9/ASV2
Asu-012-btB	0	0	0	0	2414	0	1791	0	0	0	0	0	0	0	0	0	0	0	0	0	0	ASV5/ASV7
Asu-013-btB	0	11052	135	0	85	0	36	0	0	0	0	0	0	0	0	0	0	0	0	0	0	ASV2/ASV2
Asu-014-btB	115	236	110	0	234	179	3482	0	3818	0	0	0	0	0	0	0	0	0	0	0	0	ASV9/ASV7
Asu-015-btB	0	10520	45	0	0	0	0	0	0	0	0	0	0	0	0	0	0	0	0	0	0	ASV2/ASV2
Asu-016-btB	0	9863	429	0	174	0	0	0	0	0	0	0	0	0	0	0	0	0	0	0	0	ASV2/ASV2
Asu-017-btB	0	9409	110	0	0	0	0	0	0	0	0	0	0	0	0	0	0	0	0	0	0	ASV2/ASV2
Asu-018-btB	0	4053	0	0	69	0	3826	0	0	0	0	0	0	0	0	0	0	0	0	0	0	ASV2/ASV7
Asu-019-btB	0	3952	0	0	0	0	3491	0	0	0	0	0	0	0	0	0	0	0	0	0	0	ASV2/ASV7
Asu-020-btB	3212	3913	0	0	0	0	0	0	0	0	0	0	0	0	0	0	0	0	0	0	0	ASV2/ASV1
Asu-021-btB	32	14270	0	0	0	0	50	0	0	0	0	0	0	0	0	0	0	0	0	0	0	ASV2/ASV2
Asu-022-btB	0	11387	1620	0	659	0	176	0	0	0	0	0	0	0	0	0	0	0	0	0	0	ASV2/ASV3
Asu-023-btB	0	38	11884	0	0	0	0	0	0	0	0	0	0	0	0	0	0	0	0	0	0	ASV3/ASV3
Asu-024-btB	4573	0	5204	0	0	156	0	0	0	0	0	0	0	0	0	0	0	0	0	0	0	ASV3/ASV1
Asu-025-btB	0	2944	4427	0	0	0	0	0	0	0	0	0	0	0	0	0	0	0	0	0	0	ASV3/ASV2
Asu-026-btB	0	26	4539	0	0	0	4163	0	0	0	0	0	0	0	0	0	0	0	0	0	0	ASV3/ASV7
Asu-027-btB	0	2341	3529	0	47	1657	43	0	0	0	0	0	0	0	0	0	0	0	0	0	0	NA
Asu-028-btB	0	0	4553	0	0	4169	0	0	0	0	0	0	0	0	0	0	0	0	0	0	0	ASV3/ASV6
Asu-031-btB	0	0	6132	0	5306	0	245	0	0	0	0	0	0	0	0	0	0	0	0	0	0	ASV3/ASV5
Asu-033-btB	4254	140	0	0	5865	508	47	0	0	0	0	0	0	0	0	0	0	0	0	0	0	ASV5/ASV1
Asu-034-btB	0	0	6330	0	0	6340	0	0	0	0	0	0	0	0	0	0	0	0	0	0	0	ASV6/ASV3
Asu-036-btB	0	5744	0	0	209	0	0	0	5413	0	0	0	0	0	0	0	0	0	0	0	0	ASV2/ASV9
Asu-038-btB	0	0	0	0	0	4418	0	0	0	0	0	0	0	0	0	0	0	0	0	0	0	ASV6/ASV6
Asu-041-btB	0	0	0	0	0	0	0	3583	2239	0	0	0	0	0	0	0	0	0	0	0	0	ASV8/ASV9
Asu-044-btB	0	7077	1532	0	815	163	280	0	279	0	0	0	0	0	0	0	0	0	0	0	0	ASV2/ASV3
Asu-046-btB	0	3464	0	0	1703	0	0	0	0	0	0	0	0	0	0	0	0	0	0	0	0	ASV2/ASV5
Asu-047-btB	4713	3135	0	0	0	0	0	0	0	0	0	0	0	0	0	0	0	0	0	109	0	ASV1/ASV2
Asu-050-btB	0	0	8016	0	0	9369	0	0	0	0	0	0	0	0	0	0	0	0	0	0	0	ASV6/ASV3
Asu-051-btB	0	4885	5981	0	378	2281	13	0	0	0	0	0	0	0	0	0	0	0	0	0	0	NA
Asu-052-btB	0	9346	52	0	9047	0	0	0	0	0	0	0	0	0	0	0	0	0	0	0	0	ASV2/ASV5
Asu-054-btB	0	4894	0	0	5779	0	0	0	0	0	0	0	0	0	0	0	0	0	0	0	0	ASV5/ASV2
Asu-056-btB	4292	3842	0	0	0	0	0	0	0	0	0	0	0	0	0	0	0	0	0	0	0	ASV1/ASV2
Asu-057-btB	0	4558	2051	0	1988	372	0	0	0	0	0	0	0	0	0	0	0	0	0	0	0	NA
Asu-059-btB	0	5547	0	0	7337	0	0	0	0	0	0	0	0	0	0	0	0	0	0	0	0	ASV5/ASV2
Asu-063-btB	0	0	0	0	5847	5317	0	0	0	0	0	0	0	0	0	0	0	0	0	0	0	ASV5/ASV6
Asu-064-btB	0	4524	4413	0	0	0	0	0	0	0	0	0	0	0	0	0	0	0	0	0	0	ASV2/ASV3
Asu-067-btB	0	5324	4489	0	0	0	0	0	0	0	0	0	0	0	0	0	0	0	0	0	0	ASV2/ASV3
Asu-069-btB	71	2243	0	0	2177	0	0	0	316	0	0	0	0	0	0	0	0	0	0	0	0	ASV2/ASV5
Asu-072-btB	0	3889	0	0	948	2916	0	0	0	0	0	0	0	0	0	0	0	0	0	0	0	ASV2/ASV6
Asu-073-btB	0	8303	0	0	9817	0	0	0	0	0	0	0	0	0	0	0	0	0	0	0	0	ASV5/ASV2
Asu-074-btB	0	0	0	0	11808	0	204	0	0	0	0	0	0	0	0	0	0	0	0	0	0	ASV5/ASV5
Asu-076-btB	0	7369	5150	0	100	0	0	0	0	0	0	0	0	0	0	0	0	0	0	0	0	ASV2/ASV3
Asu-077-btB	0	15729	513	0	421	0	0	0	0	0	0	0	0	0	0	0	0	0	0	0	0	ASV2/ASV2
Asu-079-btB	0	4982	44	0	4796	0	0	0	0	0	0	0	0	0	0	0	0	0	0	0	0	ASV2/ASV5
Asu-080-btB	5597	0	0	0	0	7100	0	0	0	0	0	0	0	0	0	0	0	0	0	0	0	ASV6/ASV1
Asu-081-btB	0	0	0	0	0	0	9801	0	0	0	0	0	0	0	0	0	0	0	0	0	0	ASV7/ASV7
Asu-084-btB	0	0	0	0	0	11440	0	0	0	0	0	0	0	0	0	0	0	0	0	0	0	ASV6/ASV6
Asu-093-btB	0	129	45	0	4485	3895	0	0	0	0	0	0	0	0	0	0	0	0	0	0	0	ASV5/ASV6
Asu-099-btB	0	13935	54	0	207	0	73	0	0	0	0	0	0	0	0	0	0	0	0	0	0	ASV2/ASV2
Asu-102-btB	0	5075	0	0	145	0	0	9916	0	0	0	0	0	0	0	0	0	0	0	0	0	ASV8/ASV2
Asu-106-btB	0	19	6050	0	0	0	0	0	0	0	0	0	0	0	0	0	0	0	0	0	0	ASV3/ASV3
Asu-108-btB	0	4582	0	0	0	0	4652	0	0	0	0	0	0	0	0	0	0	0	0	0	0	ASV7/ASV2
Asu-112-btB	0	0	3949	0	3880	0	41	0	0	0	0	0	0	0	0	0	0	0	0	0	0	ASV3/ASV5
Asu-113-btB	0	0	15	0	727	0	2937	0	3275	0	0	0	0	0	0	0	0	0	0	0	0	ASV9/ASV7
Asu-114-btB	0	0	0	0	218	3794	3322	0	0	0	0	0	0	0	0	0	0	0	0	0	0	ASV6/ASV7
Asu-115-btB	0	52	9593	0	230	0	72	0	0	0	0	0	0	0	0	0	0	0	0	0	0	ASV3/ASV3
Asu-116-btB	0	4651	4877	0	0	0	0	0	0	0	0	0	0	0	0	0	0	0	0	0	0	ASV3/ASV2
Asu-121-btB	0	0	8994	0	0	0	0	0	0	0	0	0	0	0	0	0	0	0	0	0	0	ASV3/ASV3
Asu-122-btB	0	0	0	0	0	0	0	12525	0	0	0	0	0	0	0	0	0	0	0	0	0	ASV8/ASV8
Asu-123-btB	0	0	16	0	0	0	0	3119	3208	0	0	0	0	0	0	0	0	0	0	0	0	ASV9/ASV8
Asu-124-btB	0	2033	8222	0	0	0	0	0	0	0	0	0	0	0	0	0	0	0	0	0	0	ASV3/ASV2
Asu-125-btB	0	0	4413	0	4709	0	167	0	0	0	0	0	0	0	0	0	0	0	0	0	0	ASV5/ASV3
Asu-126-btB	0	0	4272	0	0	0	99	0	0	0	0	0	0	0	0	3653	0	225	0	0	94	ASV3/ASV17
Asu-127-btB	0	4617	4800	0	0	0	0	0	0	0	0	0	0	0	0	0	0	0	0	0	0	ASV3/ASV2
Asu-128-btB	0	0	0	0	0	12439	0	284	0	0	0	0	0	0	0	0	0	0	0	0	0	ASV6/ASV6
Asu-129-btB	0	0	9255	0	0	0	0	0	0	0	0	0	0	0	0	0	0	0	0	0	0	ASV3/ASV3
Asu-130-btB	0	6895	92	0	633	0	0	6583	0	0	0	0	0	0	0	0	0	0	0	0	0	ASV2/ASV8
Asu-131-btB	5108	0	0	0	0	0	4637	0	0	0	0	0	0	0	0	0	0	0	0	0	0	ASV1/ASV7
Asu-132-btB	0	0	3370	0	0	0	0	0	3863	0	0	0	0	0	0	0	0	0	0	0	0	ASV9/ASV3
Asu-133-btB	0	0	4435	0	4790	0	253	0	0	0	0	0	0	0	0	0	0	0	0	0	0	ASV5/ASV3
Asu-134-btB	0	0	0	0	0	0	0	0	0	0	0	7521	0	1839	0	0	0	0	0	0	0	ASV12/ASV15
Asu-135-btB	0	0	4594	0	5059	0	145	0	0	0	0	0	0	0	0	0	0	0	0	0	0	ASV5/ASV3
Asu-136-btB	0	0	5395	5348	0	0	0	0	0	0	0	0	0	0	0	0	0	0	0	0	0	ASV3/ASV4
Asu-137-btB	0	10473	0	0	0	0	0	0	0	0	0	0	0	0	0	0	0	0	0	0	0	ASV2/ASV2
Asu-138-btB	0	0	0	0	5593	0	0	0	5043	0	0	0	0	0	0	0	0	0	0	0	0	ASV5/ASV9
Asu-139-btB	0	5365	4817	0	0	0	0	0	0	0	0	0	0	0	0	0	0	0	0	0	0	ASV2/ASV3
Asu-140-btB	5624	0	0	0	0	0	4908	0	0	0	0	0	0	0	0	0	0	0	0	0	0	ASV1/ASV7
Asu-141-btB	0	0	3551	0	0	3481	0	0	0	0	0	0	0	0	0	0	0	0	0	0	0	ASV3/ASV6
Asu-142-btB	9	6386	0	0	1463	0	0	6952	0	0	0	0	0	0	0	0	0	0	0	0	0	NA
Asu-143-btB	5899	0	6199	0	0	0	0	0	0	0	0	0	0	0	0	0	0	0	0	0	0	ASV3/ASV1
Asu-144-btB	0	4891	0	0	1153	0	0	5108	0	0	0	0	0	0	0	0	0	0	0	0	0	NA
Asu-145-btB	3699	0	0	0	3307	0	258	0	0	0	0	0	0	0	0	0	0	0	0	0	0	ASV1/ASV5
Asu-146-btB	0	0	6263	0	0	0	0	0	0	0	0	0	0	3268	0	0	0	0	0	0	0	ASV3/ASV15
Asu-147-btB	0	0	3831	0	0	3771	0	0	0	0	0	0	0	0	0	0	0	0	0	0	0	ASV3/ASV6
Asu-148-btB	0	0	3756	0	0	0	0	4366	0	0	0	0	0	0	0	0	0	0	0	0	0	ASV8/ASV3
Asu-149-btB	0	0	11576	0	0	0	0	0	0	0	0	0	0	0	0	0	0	0	0	0	0	ASV3/ASV3
Asu-150-btB	0	0	4335	0	0	0	0	5696	0	0	0	0	0	0	0	0	0	0	0	0	0	ASV8/ASV3
Asu-151-btB	0	0	5326	0	0	5233	0	0	0	0	0	0	0	0	0	0	0	0	0	0	0	ASV3/ASV6
Asu-152-btB	28	0	0	0	930	0	7680	0	7612	0	0	0	0	0	0	0	0	0	0	0	0	ASV7/ASV9
Asu-153-btB	13786	0	0	0	0	0	0	0	0	0	0	0	0	0	0	0	0	0	0	0	0	ASV1/ASV1
Asu-154-btB	0	0	6201	0	0	0	0	4938	0	0	0	0	0	0	0	0	0	0	0	0	0	ASV3/ASV8
Asu-155-btB	0	0	0	0	0	0	11201	0	0	0	0	0	0	0	0	0	0	0	0	0	0	ASV7/ASV7
Asu-156-btB	0	0	2078	0	0	0	0	5090	0	0	0	0	0	0	0	0	0	0	0	0	0	ASV8/ASV3
Asu-157-btB	0	0	4536	0	0	5116	0	0	0	0	0	0	0	0	0	0	0	0	0	0	0	ASV6/ASV3
Asu-158-btB	5248	0	0	0	0	5141	0	0	0	0	0	0	0	0	0	0	0	0	0	0	0	ASV1/ASV6
Asu-159-btB	4576	0	0	0	0	0	0	5107	0	0	0	0	0	0	0	0	0	0	0	0	0	ASV8/ASV1
Asu-160-btB	8941	0	0	0	0	0	7662	0	0	0	0	0	0	0	0	0	0	0	0	0	0	ASV1/ASV7
Asu-161-btB	4556	0	5334	0	0	0	0	0	0	0	0	0	0	0	0	0	0	0	0	0	0	ASV3/ASV1
Asu-162-btB	0	0	3794	0	4049	0	235	0	0	0	0	0	0	0	0	0	0	24	0	0	0	ASV5/ASV3
Asu-164-btB	0	0	85	0	4130	3584	0	0	0	0	0	0	0	0	0	0	0	0	0	0	0	ASV5/ASV6
Asu-165-btB	0	3551	0	0	0	0	4614	0	0	0	0	0	0	0	0	0	0	0	0	0	0	ASV7/ASV2
Asu-166-btB	0	0	5852	0	0	0	0	0	0	0	0	0	0	0	0	0	0	0	0	0	0	ASV3/ASV3
Asu-167-btB	144	0	9970	0	163	0	0	0	0	0	0	0	0	0	0	0	0	0	0	0	0	ASV3/ASV3
Asu-168-btB	0	0	0	0	523	0	2916	0	3866	0	0	0	0	0	0	0	0	0	0	0	0	ASV9/ASV7
Alu-ET020-D4-1-btB	9687	0	0	0	0	0	0	0	0	0	0	0	0	0	0	0	0	0	0	0	0	ASV1/ASV1
Alu-ET020-D4-2-btB	8054	0	0	0	0	0	0	0	0	0	0	0	0	0	0	0	0	0	0	0	0	ASV1/ASV1
Alu-ET020-D6-btB	13443	0	0	0	0	0	0	0	0	0	0	0	0	0	0	0	0	0	0	0	0	ASV1/ASV1
Alu-ET025-D3-btB	4113	4057	0	0	0	0	0	0	0	0	0	0	0	0	0	0	0	0	0	0	0	ASV1/ASV2
Alu-ET025-D4-1-btB	3815	3677	0	0	0	0	0	0	0	0	0	0	0	0	0	0	0	0	0	0	0	ASV1/ASV2
Alu-ET025-D4-2-btB	9950	0	0	0	0	0	0	0	0	0	0	0	0	0	0	0	0	0	0	0	0	ASV1/ASV1
Alu-ET025-D4-3-btB	11327	0	0	0	0	0	0	0	0	0	0	0	0	0	0	0	0	0	0	0	0	ASV1/ASV1
Alu-ET025-D5-btB	6670	0	6348	0	0	0	0	0	0	0	0	0	0	0	0	0	0	0	0	0	0	ASV1/ASV3
Alu-ET025-D7-1-btB	5261	0	5004	0	0	0	0	0	0	0	0	0	0	0	0	0	0	0	0	0	0	ASV1/ASV3
Alu-ET025-D7-2-btB	7578	0	0	0	0	0	0	0	0	0	0	0	0	0	0	0	0	0	0	0	0	ASV1/ASV1
Alu-ET033-D5-btB	5064	4505	0	0	0	0	0	0	0	0	0	0	0	0	0	0	0	0	0	0	0	ASV1/ASV2
Alu-ET061-D3-1-btB	9038	0	0	0	0	0	0	0	0	0	0	0	0	0	0	0	0	0	0	0	0	ASV1/ASV1
Alu-ET061-D3-3-btB	12309	0	0	0	0	0	0	0	0	0	0	0	0	0	0	0	0	0	0	0	0	ASV1/ASV1
Alu-ET061-D3-4-btB	6265	0	6173	0	0	0	0	0	0	0	0	0	0	0	0	0	0	0	0	0	0	ASV1/ASV3
Alu-ET061-D3-5-btB	12055	0	0	0	0	0	0	0	0	0	0	0	0	0	0	0	0	0	0	0	0	ASV1/ASV1
Alu-ET061-D3-6-btB	0	0	3309	0	4155	0	93	0	0	0	0	0	0	0	0	0	0	0	0	0	0	ASV5/ASV3
Alu-ET061-D5-btB	4676	4785	0	0	0	0	0	0	0	0	0	0	0	0	0	0	0	0	0	0	0	ASV2/ASV1
Alu-ET146-D6-1-btB	7212	0	0	0	0	0	0	0	0	0	0	0	0	0	0	0	0	0	0	0	0	ASV1/ASV1
Alu-ET146-D6-2-btB	6139	0	5539	0	0	0	0	0	0	0	0	0	0	0	0	0	0	0	0	0	0	ASV1/ASV3
Alu-ET151-D5-btB	4253	0	4464	0	0	0	0	0	0	0	0	0	0	0	0	0	0	0	0	0	0	ASV3/ASV1
Alu-ET151-D6-btB	8905	0	0	0	0	0	0	0	0	0	0	0	0	0	0	0	0	0	0	0	0	ASV1/ASV1
Alu-ET151-D7-btB	9340	0	0	0	0	0	0	0	0	0	0	0	0	0	0	0	0	0	0	0	0	ASV1/ASV1
Alu-ET220-D5-btB	0	7731	0	0	0	0	0	0	0	0	0	0	0	0	0	0	0	0	0	0	0	ASV2/ASV2
Alu-ET244-D3-1-btB	7700	0	0	0	0	0	0	0	0	0	0	0	0	0	0	0	0	0	0	0	0	ASV1/ASV1
Alu-ET244-D3-2-btB	4372	3843	0	0	0	0	0	0	0	0	0	0	0	0	0	0	0	0	0	0	0	ASV1/ASV2
Alu-ET244-D4-1-btB	9510	0	0	0	0	0	0	0	0	0	0	0	0	0	0	0	0	0	0	0	0	ASV1/ASV1
Alu-ET244-D4-2-btB	6218	0	0	0	5004	0	0	0	0	0	0	0	0	0	0	0	0	0	0	0	0	ASV1/ASV5
Alu-ET244-D4-3-btB	5779	0	0	0	5522	0	136	0	0	0	0	0	0	0	0	0	0	0	0	0	0	ASV1/ASV5
Alu-ET244-D4-4-btB	5146	0	0	0	4862	0	226	0	0	0	0	0	0	0	0	0	0	0	0	0	0	ASV1/ASV5
Alu-TA001-D6-btB	3707	0	0	3728	0	0	0	0	0	0	0	0	0	0	0	0	0	0	0	0	0	ASV4/ASV1
Alu-TA003-D6-btB	4233	0	0	4031	0	0	0	0	0	0	0	0	0	0	0	0	0	0	0	0	0	ASV1/ASV4
Alu-TA004-D5-btB	4462	0	0	4653	0	0	0	0	0	0	0	0	0	0	0	0	0	0	0	0	0	ASV4/ASV1
Alu-TA005-D3-btB	4746	0	5128	0	0	0	0	0	0	0	0	0	0	0	0	0	0	0	0	0	0	ASV3/ASV1
Alu-TA006-D5-btB	5363	0	0	5275	0	0	0	0	0	0	0	0	0	0	0	0	12	0	0	0	0	ASV1/ASV4
Alu-TA007-D2-btB	5364	5125	0	0	0	0	0	0	0	0	0	0	0	0	0	0	0	0	0	0	0	ASV1/ASV2
Alu-TA007-D5-btB	10252	0	0	0	0	0	0	0	0	0	0	0	0	0	0	0	0	0	0	0	0	ASV1/ASV1
Alu-TA008-D3-btB	5353	0	0	4807	0	0	0	0	0	0	0	0	0	0	0	0	0	0	0	0	0	ASV1/ASV4
Alu-TA008-D5-btB	13520	0	0	0	0	0	0	0	0	0	0	0	0	0	0	0	0	0	0	0	0	ASV1/ASV1
Alu-TA008-D7-btB	0	0	3061	4340	0	0	0	0	0	0	0	0	0	0	0	0	0	0	0	0	0	ASV4/ASV3
Alu-TA009-D6-btB	4158	0	4155	0	0	0	0	0	0	0	0	0	0	0	0	0	0	0	0	0	0	ASV1/ASV3
Alu-TA010-D7-btB	11182	0	0	0	0	0	0	0	0	0	0	0	0	0	0	0	0	0	0	0	0	ASV1/ASV1
Alu-TA011-D4-btB	13051	16	0	0	0	0	0	0	0	0	0	0	0	0	0	0	0	0	0	0	0	ASV1/ASV1
Alu-TA011-D5-btB	4575	0	0	4639	0	0	0	0	0	0	0	0	0	0	0	0	0	0	0	0	0	ASV4/ASV1
Alu-TA012-D6-btB	4794	0	0	0	0	0	0	0	0	5039	0	0	0	0	0	0	0	0	0	0	0	ASV10/ASV1
Alu-TA014-D2-btB	13155	0	0	0	0	0	0	0	0	0	0	0	0	0	0	0	0	0	0	0	0	ASV1/ASV1
Alu-TA015-D6-btB	0	908	634	0	0	0	0	0	0	0	0	0	0	0	0	0	0	0	0	0	0	NA
Alu-TA017-D7-btB	0	0	4492	3911	0	0	0	0	0	0	0	0	0	0	0	0	0	0	0	0	0	ASV3/ASV4
Alu-TA018-D1-btB	13	0	0	7895	0	0	0	0	0	0	0	0	0	0	0	0	454	0	0	0	0	ASV4/ASV4
Alu-TA019-D4-btB	16033	0	0	0	0	0	0	0	0	0	0	0	0	0	0	0	0	25	0	0	0	ASV1/ASV1
Alu-TA020-D3-btB	0	4876	0	4920	0	0	0	0	0	0	0	0	0	0	0	0	0	0	0	0	0	ASV4/ASV2
Alu-TA021-D4-btB	5842	5722	0	0	0	0	0	0	0	0	0	0	0	0	0	0	0	0	0	0	0	ASV1/ASV2
Alu-TA021-D5-btB	0	0	9829	0	0	0	0	0	0	0	0	0	0	0	0	0	0	0	0	0	0	ASV3/ASV3
Alu-TA022-D6-btB	0	4396	0	4505	0	0	0	0	0	0	0	0	0	0	0	0	0	0	0	0	0	ASV4/ASV2
Alu-TA023-D4-btB	5027	5502	0	0	0	0	0	0	0	0	0	0	0	0	0	0	0	0	0	0	0	ASV2/ASV1
Alu-TA025-D5-btB	0	0	12110	0	0	0	0	0	0	0	0	0	0	0	0	0	0	0	0	0	0	ASV3/ASV3
Alu-TA026-D4-btB	11771	0	0	0	0	0	0	0	0	0	0	0	0	0	0	0	0	0	0	0	0	ASV1/ASV1
Alu-TA026-D6-btB	17	15672	0	0	0	0	0	0	0	0	0	0	0	0	0	0	0	0	0	0	0	ASV2/ASV2
Alu-TA028-D6-btB	217	3477	178	3854	0	0	0	0	0	0	0	0	0	0	0	0	68	0	0	0	0	ASV4/ASV2
Alu-TA029-D5-btB	4662	0	0	0	0	0	0	0	0	0	0	0	0	0	4568	0	0	0	0	0	0	ASV1/ASV16
Alu-TA030-D4-btB	2047	2042	0	0	0	0	0	0	0	0	0	0	0	0	0	0	0	0	0	0	0	ASV1/ASV2
Alu-TA031-D3-btB	5064	5079	0	0	0	0	0	0	0	0	0	0	0	0	0	0	0	0	0	0	0	ASV2/ASV1
Alu-TA031-D6-btB	0	0	11057	0	0	0	0	0	0	0	0	0	0	0	0	0	0	0	0	0	0	ASV3/ASV3
Alu-TA032-D3-btB	5258	0	0	5775	0	0	0	0	0	0	0	0	0	0	0	0	0	0	0	0	0	ASV4/ASV1
Alu-TA034-D4-1-btB	0	0	0	15855	0	0	0	0	0	0	0	0	0	0	0	0	0	0	0	0	0	ASV4/ASV4
Alu-TA034-D4-2-btB	5362	5412	0	0	0	0	0	0	0	0	0	0	0	0	0	0	0	0	0	0	0	ASV2/ASV1
Alu-TA036-D4-btB	0	0	9821	0	0	0	0	0	0	0	0	0	0	0	0	0	0	0	0	0	0	ASV3/ASV3
Alu-TA036-D5-btB	5730	4853	0	0	0	0	0	0	0	0	0	0	0	0	0	0	0	0	0	0	0	ASV1/ASV2
Alu-TA036-D6-btB	13779	0	0	0	0	0	0	0	0	0	0	0	0	0	0	0	0	0	0	0	0	ASV1/ASV1
Alu-TA038-D4-btB	5784	6983	0	0	0	0	0	0	0	0	0	0	0	0	0	0	0	0	0	0	0	ASV2/ASV1
Alu-TA039-D2-btB	0	6498	0	6597	0	0	0	0	0	0	0	0	0	0	0	0	0	0	0	0	0	ASV4/ASV2
Alu-TA039-D3-btB	5483	0	0	6260	0	0	0	0	0	0	0	0	0	0	0	0	0	0	0	0	0	ASV4/ASV1
Alu-TA040-D4-btB	14850	0	0	0	0	0	0	0	0	0	0	0	0	0	0	0	0	0	0	0	0	ASV1/ASV1
Alu-TA040-D5-btB	0	17180	0	0	0	0	0	0	0	0	0	0	0	0	0	0	0	0	0	0	0	ASV2/ASV2
Alu-TA041-D4-btB	14043	0	0	0	0	0	0	0	0	0	0	0	0	0	0	0	0	0	0	0	0	ASV1/ASV1
Alu-TA043-D6-btB	5705	0	0	7006	0	0	0	0	0	0	0	0	0	0	0	0	0	0	0	0	0	ASV4/ASV1
Alu-TA044-D3-btB	3680	0	0	4187	0	0	0	0	0	0	0	0	0	0	0	0	0	0	0	0	0	ASV4/ASV1
Alu-TA044-D5-btB	0	3382	3690	0	0	0	0	0	0	0	0	0	0	0	0	0	0	0	0	0	0	ASV3/ASV2
Alu-TA045-D5-btB	3505	0	0	0	0	0	0	0	0	3681	0	0	0	0	0	0	0	0	0	0	0	ASV10/ASV1
Alu-TA046-D7-btB	3340	4395	0	0	0	0	0	0	0	0	0	0	0	0	0	0	0	0	0	0	0	ASV2/ASV1
Alu-TA049-D4-btB	4333	4975	0	0	0	0	0	0	0	0	0	0	0	0	0	0	0	0	0	0	0	ASV2/ASV1
Alu-TA050-D3-btB	3930	0	0	4717	0	0	0	0	0	0	0	0	0	0	0	0	0	0	0	0	0	ASV4/ASV1
Alu-TA051-D4-btB	9535	0	0	0	0	0	0	0	0	0	0	0	0	0	0	0	0	0	0	0	0	ASV1/ASV1
Alu-TA052-D3-btB	7174	0	0	0	0	0	0	0	0	0	8014	0	0	0	0	0	0	0	0	0	0	ASV11/ASV1
Alu-TA053-D4-btB	6234	7717	0	0	0	0	0	0	0	0	0	0	0	0	0	0	0	0	0	0	0	ASV2/ASV1
Alu-TA053-D5-1-btB	0	6184	5416	0	0	0	0	0	0	0	0	0	0	0	0	0	105	0	0	0	0	ASV2/ASV3
Alu-TA053-D5-2-btB	74	12889	0	0	0	0	0	0	0	0	0	0	0	0	0	0	0	0	0	0	0	ASV2/ASV2
Alu-TA053-D5-3-btB	0	0	0	0	7386	0	0	0	0	0	0	0	5977	0	0	0	0	0	120	0	0	ASV5/ASV13
Alu-TA053-D6-1-btB	7253	7727	0	0	0	0	0	0	0	0	0	0	0	0	0	0	0	0	0	0	0	ASV2/ASV1
Alu-TA053-D6-2-btB	5953	6415	0	0	0	0	0	0	0	0	0	0	0	0	0	0	0	0	0	0	0	ASV2/ASV1
Alu-TA053-D6-3-btB	0	0	5187	6509	0	0	0	0	0	0	0	0	0	0	0	0	93	139	0	0	0	ASV4/ASV3
Alu-TA053-D6-4-btB	4697	5545	0	0	0	0	0	0	0	0	0	0	0	0	0	0	0	0	0	0	0	ASV2/ASV1
Alu-TA053-D6-5-btB	0	6471	0	4887	0	0	0	0	0	0	0	0	0	0	0	0	0	0	0	0	0	ASV2/ASV4
Alu-TA053-D6-6-btB	8051	8675	0	0	0	0	0	0	0	0	0	0	0	0	0	0	0	0	0	0	0	ASV2/ASV1
Alu-TA053-D7-btB	14574	0	0	0	0	0	0	0	0	0	0	0	0	0	0	0	0	0	0	0	0	ASV1/ASV1
Alu-TA055-D3-btB	8	0	0	24432	0	0	0	0	0	0	0	0	0	0	0	0	0	0	0	0	0	ASV4/ASV4
Alu-TA056-D5-btB	15934	0	0	0	0	0	0	0	0	0	0	0	0	0	0	0	0	0	0	0	0	ASV1/ASV1
Alu-TA057-D2-btB	0	6570	0	6300	0	0	0	0	0	0	0	0	0	0	0	0	0	0	0	0	0	ASV2/ASV4
Alu-TA058-D6-btB	6820	0	6884	0	0	0	0	0	0	0	0	0	0	0	0	0	0	0	0	0	0	ASV3/ASV1
Alu-TA060-D5-btB	8	0	0	12944	0	0	0	0	0	0	0	0	0	0	0	0	0	0	0	0	0	ASV4/ASV4
Alu-TA061-D6-btB	8218	0	0	10034	0	0	0	0	0	0	0	0	0	0	0	0	0	0	0	0	0	ASV4/ASV1
Alu-TA062-D6-btB	8200	8436	0	0	0	0	0	0	0	0	0	0	0	0	0	0	0	0	0	0	0	ASV2/ASV1
Alu-TA063-D5-btB	7042	0	7493	0	0	0	0	0	0	0	0	0	0	0	0	0	0	0	0	0	0	ASV3/ASV1
Alu-TA065-D7-btB	5708	0	0	6565	0	0	0	0	0	0	0	0	0	0	0	0	0	0	0	0	0	ASV4/ASV1
Alu-TA067-D5-btB	0	8035	0	0	0	0	0	0	0	0	0	0	0	0	0	0	0	0	0	0	0	ASV2/ASV2
Alu-TA068-D2-btB	3162	3587	0	0	0	0	0	0	0	0	0	0	0	0	0	0	0	0	0	0	0	ASV2/ASV1
Alu-TA068-D4-btB	0	4063	3426	0	0	0	0	0	0	0	0	0	0	0	0	0	0	0	0	0	0	ASV2/ASV3
