# Supplementary material for: Characterization of the β-tubulin gene family in Ascaris lumbricoides and Ascaris suum and its implication for the molecular detection of benzimidazole resistance
Source: PLoS Negl Trop Dis. 2021 Sep 27;15(9):e0009777. doi: 10.1371/journal.pntd.0009777 (PMC8496844; doi:10.1371/journal.pntd.0009777)
Supplement: S12 Info — Percentage of bases/residues which are identical (% Identity), and number of bases/residues which are identical (# Identities) and not identical (# Differences). Results for the 21 identified amplicon sequence variants (ASVs) of Alu/Asu-bt-B. All pairwise distances were computed using Geneious v10.2.6. (XLSX) [file pntd.0009777.s012.xlsx]

## Sheet: Sheet 1 - matrixgeneious
Alu/Asu-bt-B
% Identity: Percentage of bases/residues which are identical
	ASV01-bt-B	ASV02-bt-B	ASV03-bt-B	ASV04-bt-B	ASV05-bt-B	ASV06-bt-B	ASV07-bt-B	ASV08-bt-B	ASV09-bt-B	ASV10-bt-B	ASV11-bt-B	ASV12-bt-B	ASV13-bt-B	ASV15-bt-B	ASV16-bt-B	ASV17-bt-B	ASV23-bt-B	ASV26-bt-B	ASV33-bt-B	ASV35-bt-B	ASV37-bt-B
ASV01-bt-B		95326	98498	94974	95503	95326	95855	95326	95326	95326	95150	94974	98325	97968	95150	95503	95318	95141	95855	95150	97795
ASV02-bt-B	95326		95503	97968	98498	98322	98145	98322	98322	98322	98498	97968	94982	95679	98498	98148	96208	96032	97795	98498	95511
ASV03-bt-B	98498	95503		95150	95679	95503	96032	95503	95503	95503	95326	95150	98148	98145	95326	95679	95495	95318	96032	95326	97972
ASV04-bt-B	94974	97968	95150		98145	97968	97792	98322	97968	97968	97792	97615	94630	95326	97792	97795	95855	95679	97443	97792	95158
ASV05-bt-B	95503	98498	95679	98145		98498	98322	98498	98498	98498	98322	98145	95158	95855	98322	98325	96384	96208	97972	98322	95687
ASV06-bt-B	95326	98322	95503	97968	98498		98145	98322	98322	98322	98145	98322	94982	95679	98145	98148	96208	96032	97795	98145	95511
ASV07-bt-B	95855	98145	96032	97792	98322	98145		98145	98145	98145	97968	97792	95511	96208	97968	97972	96384	96208	98325	97968	95335
ASV08-bt-B	95326	98322	95503	98322	98498	98322	98145		98322	98322	98145	97968	94982	95679	98145	98148	96208	96032	97795	98145	95511
ASV09-bt-B	95326	98322	95503	97968	98498	98322	98145	98322		98322	98145	97968	94982	95679	98145	98148	96208	96032	97795	98145	95511
ASV10-bt-B	95326	98322	95503	97968	98498	98322	98145	98322	98322		98145	97968	94982	95679	98145	98148	96208	96032	97795	98145	95511
ASV11-bt-B	95150	98498	95326	97792	98322	98145	97968	98145	98145	98145		97792	94806	95503	98322	97972	96032	95855	97619	98322	95335
ASV12-bt-B	94974	97968	95150	97615	98145	98322	97792	97968	97968	97968	97792		94630	95326	97792	97795	95855	95679	97443	97792	95158
ASV13-bt-B	98325	94982	98148	94630	95158	94982	95511	94982	94982	94982	94806	94630		97619	94806	95503	94974	94797	95855	94806	98145
ASV15-bt-B	97968	95679	98145	95326	95855	95679	96208	95679	95679	95679	95503	95326	97619		95503	95855	95671	95495	96208	95503	97443
ASV16-bt-B	95150	98498	95326	97792	98322	98145	97968	98145	98145	98145	98322	97792	94806	95503		97972	96032	95855	97619	98322	95335
ASV17-bt-B	95503	98148	95679	97795	98325	98148	97972	98148	98148	98148	97972	97795	95503	95855	97972		96384	96208	98322	97972	96032
ASV23-bt-B	95318	96208	95495	95855	96384	96208	96384	96208	96208	96208	96032	95855	94974	95671	96032	96384		98498	96384	96032	95150
ASV26-bt-B	95141	96032	95318	95679	96208	96032	96208	96032	96032	96032	95855	95679	94797	95495	95855	96208	98498		96208	95855	94974
ASV33-bt-B	95855	97795	96032	97443	97972	97795	98325	97795	97795	97795	97619	97443	95855	96208	97619	98322	96384	96208		97619	95679
ASV35-bt-B	95150	98498	95326	97792	98322	98145	97968	98145	98145	98145	98322	97792	94806	95503	98322	97972	96032	95855	97619		95335
ASV37-bt-B	97795	95511	97972	95158	95687	95511	95335	95511	95511	95511	95335	95158	98145	97443	95335	96032	95150	94974	95679	95335
# Differences: Number of bases/residues which are not identical
	ASV01-bt-B	ASV02-bt-B	ASV03-bt-B	ASV04-bt-B	ASV05-bt-B	ASV06-bt-B	ASV07-bt-B	ASV08-bt-B	ASV09-bt-B	ASV10-bt-B	ASV11-bt-B	ASV12-bt-B	ASV13-bt-B	ASV15-bt-B	ASV16-bt-B	ASV17-bt-B	ASV23-bt-B	ASV26-bt-B	ASV33-bt-B	ASV35-bt-B	ASV37-bt-B
ASV01-bt-B		19	1	21	18	19	16	19	19	19	20	21	2	4	20	18	19	20	16	20	5
ASV02-bt-B	19		18	4	1	2	3	2	2	2	1	4	21	17	1	3	14	15	5	1	18
ASV03-bt-B	1	18		20	17	18	15	18	18	18	19	20	3	3	19	17	18	19	15	19	4
ASV04-bt-B	21	4	20		3	4	5	2	4	4	5	6	23	19	5	5	16	17	7	5	20
ASV05-bt-B	18	1	17	3		1	2	1	1	1	2	3	20	16	2	2	13	14	4	2	17
ASV06-bt-B	19	2	18	4	1		3	2	2	2	3	2	21	17	3	3	14	15	5	3	18
ASV07-bt-B	16	3	15	5	2	3		3	3	3	4	5	18	14	4	4	13	14	2	4	19
ASV08-bt-B	19	2	18	2	1	2	3		2	2	3	4	21	17	3	3	14	15	5	3	18
ASV09-bt-B	19	2	18	4	1	2	3	2		2	3	4	21	17	3	3	14	15	5	3	18
ASV10-bt-B	19	2	18	4	1	2	3	2	2		3	4	21	17	3	3	14	15	5	3	18
ASV11-bt-B	20	1	19	5	2	3	4	3	3	3		5	22	18	2	4	15	16	6	2	19
ASV12-bt-B	21	4	20	6	3	2	5	4	4	4	5		23	19	5	5	16	17	7	5	20
ASV13-bt-B	2	21	3	23	20	21	18	21	21	21	22	23		6	22	18	21	22	16	22	3
ASV15-bt-B	4	17	3	19	16	17	14	17	17	17	18	19	6		18	16	17	18	14	18	7
ASV16-bt-B	20	1	19	5	2	3	4	3	3	3	2	5	22	18		4	15	16	6	2	19
ASV17-bt-B	18	3	17	5	2	3	4	3	3	3	4	5	18	16	4		13	14	2	4	15
ASV23-bt-B	19	14	18	16	13	14	13	14	14	14	15	16	21	17	15	13		1	13	15	20
ASV26-bt-B	20	15	19	17	14	15	14	15	15	15	16	17	22	18	16	14	1		14	16	21
ASV33-bt-B	16	5	15	7	4	5	2	5	5	5	6	7	16	14	6	2	13	14		6	17
ASV35-bt-B	20	1	19	5	2	3	4	3	3	3	2	5	22	18	2	4	15	16	6		19
ASV37-bt-B	5	18	4	20	17	18	19	18	18	18	19	20	3	7	19	15	20	21	17	19
# Identities: Number of bases/residues which are identical
	ASV01-bt-B	ASV02-bt-B	ASV03-bt-B	ASV04-bt-B	ASV05-bt-B	ASV06-bt-B	ASV07-bt-B	ASV08-bt-B	ASV09-bt-B	ASV10-bt-B	ASV11-bt-B	ASV12-bt-B	ASV13-bt-B	ASV15-bt-B	ASV16-bt-B	ASV17-bt-B	ASV23-bt-B	ASV26-bt-B	ASV33-bt-B	ASV35-bt-B	ASV37-bt-B
ASV01-bt-B		548	565	546	549	548	551	548	548	548	547	546	565	562	547	549	547	546	551	547	562
ASV02-bt-B	548		549	562	565	564	563	564	564	564	565	562	547	550	565	564	553	552	562	565	550
ASV03-bt-B	565	549		547	550	549	552	549	549	549	548	547	564	563	548	550	548	547	552	548	563
ASV04-bt-B	546	562	547		563	562	561	564	562	562	561	560	545	548	561	562	551	550	560	561	548
ASV05-bt-B	549	565	550	563		565	564	565	565	565	564	563	548	551	564	565	554	553	563	564	551
ASV06-bt-B	548	564	549	562	565		563	564	564	564	563	564	547	550	563	564	553	552	562	563	550
ASV07-bt-B	551	563	552	561	564	563		563	563	563	562	561	550	553	562	563	554	553	565	562	549
ASV08-bt-B	548	564	549	564	565	564	563		564	564	563	562	547	550	563	564	553	552	562	563	550
ASV09-bt-B	548	564	549	562	565	564	563	564		564	563	562	547	550	563	564	553	552	562	563	550
ASV10-bt-B	548	564	549	562	565	564	563	564	564		563	562	547	550	563	564	553	552	562	563	550
ASV11-bt-B	547	565	548	561	564	563	562	563	563	563		561	546	549	564	563	552	551	561	564	549
ASV12-bt-B	546	562	547	560	563	564	561	562	562	562	561		545	548	561	562	551	550	560	561	548
ASV13-bt-B	565	547	564	545	548	547	550	547	547	547	546	545		561	546	549	546	545	551	546	563
ASV15-bt-B	562	550	563	548	551	550	553	550	550	550	549	548	561		549	551	549	548	553	549	560
ASV16-bt-B	547	565	548	561	564	563	562	563	563	563	564	561	546	549		563	552	551	561	564	549
ASV17-bt-B	549	564	550	562	565	564	563	564	564	564	563	562	549	551	563		554	553	564	563	552
ASV23-bt-B	547	553	548	551	554	553	554	553	553	553	552	551	546	549	552	554		565	554	552	547
ASV26-bt-B	546	552	547	550	553	552	553	552	552	552	551	550	545	548	551	553	565		553	551	546
ASV33-bt-B	551	562	552	560	563	562	565	562	562	562	561	560	551	553	561	564	554	553		561	550
ASV35-bt-B	547	565	548	561	564	563	562	563	563	563	564	561	546	549	564	563	552	551	561		549
ASV37-bt-B	562	550	563	548	551	550	549	550	550	550	549	548	563	560	549	552	547	546	550	549
